# Supplementary material for: External Validation and Updating of a Statistical Civilian-Based Suicide Risk Model in US Naval Primary Care
Source: JAMA Netw Open. 2023 Nov 8;6(11):e2342750. doi: 10.1001/jamanetworkopen.2023.42750 (PMC10632956; doi:10.1001/jamanetworkopen.2023.42750)
Supplement: Supplement 1. — eTable 2. External, Retrained, and Updated Model Features [file jamanetwopen-e2342750-s001.xlsx]

## Sheet: JNO23-8804-T_supplement_2023092
Vocabulary	Description	External Importance	External Rank	Retrained Importance	Retrained Rank	Updated Importance	Updated Rank	Code
Demographics	Age	98.5555	1	7.83122	11	6.66068	11	NA
ICD9CM	Suicide and self-inflicted poisoning by tranquilizers and other psychotropic agents	58.9677	2	1.37236	99	1.40079	116	E950.3
ICD9CM	Suicide and self-inflicted poisoning by other specified drugs and medicinal substances	53.7742	3	2.95141	50	2.50441	68	E950.4
Demographics	VUMC Race	51.438	4	0	1248	0	1386	NA
Demographics	VUMC Ethnicity	46.6755	5	3.85328	29	3.24084	44	NA
Visits	Outpatient Visits (previous year)	41.8787	6	18.4403	1	17.7593	1	NA
Visits	Inpatient Visits (previous year)	40.4162	7	11.625	4	10.37	4	NA
ICD9CM	Major depressive affective disorder, recurrent episode, severe, without mention of psychotic behavior	37.8027	8	2.66512	56	2.39495	72	296.33
ICD9CM	Suicide and self-inflicted poisoning by analgesics, antipyretics, and antirheumatics	37.2099	9	0.637755	148	0.758546	163	E950.0
Visits	Emergency Visits (previous year)	35.4941	10	10.2482	8	9.67449	7	NA
ATC 4th	Diazepines, oxazepines, thiazepines and oxepines	29.1828	11	3.40856	38	2.94708	52	N05AH
ICD9CM	Other and unspecified alcohol dependence, unspecified	22.9623	12	4.31458	25	3.75003	39	303.9
ICD9CM	Major depressive affective disorder, single episode, unspecified	22.5283	13	4.8705	22	4.80646	26	296.2
ICD9CM	Posttraumatic stress disorder	20.3437	14	3.20007	44	2.87379	57	309.81
ATC 4th	Esters of benzoic acid	18.2143	15	1.72e-05	1000	4.44e-06	1201	N01BC
Demographics	VUMC Sex	16.9913	16	2.35231	65	1.72616	97	NA
ICD9CM	Unspecified episodic mood disorder	16.4166	18	2.55592	58	2.27653	79	296.9
ICD9CM	Combinations of drug dependence excluding opioid type drug, unspecified	15.5869	19	0.0218622	332	0.0300762	396	304.8
Visits	Outpatient Visits (1-2 years ago)	12.5744	20	17.6988	2	17.2545	2	NA
ATC 4th	Benzodiazepine derivatives	12.4956	21	6.18031	14	5.34275	20	N03AE
ATC 4th	Benzodiazepine derivatives	12.4956	21	6.18031	14	5.34275	20	N05BA
ATC 4th	Benzodiazepine derivatives	12.4956	21	6.18031	14	5.34275	20	N05CD
Visits	Emergency Visits (1-2 years ago)	11.9371	22	5.92634	16	5.08488	25	NA
ATC 4th	Platelet aggregation inhibitors excl. heparin	11.7008	23	0.00669083	391	0.00659428	487	B01AC
ATC 4th	Other antipsychotics	10.6625	24	1.88252	77	1.67819	101	N05AX
ATC 4th	Selective serotonin reuptake inhibitors	10.3356	25	8.69808	10	8.05963	10	N06AB
Visits	Inpatient Visits (1-2 years ago)	9.93196	26	3.55486	33	3.08884	45	NA
ATC 4th	Anilides	9.84492	27	10.9561	6	9.90389	6	N02BE
ICD9CM	Major depressive affective disorder, recurrent episode, unspecified	9.44701	28	2.43464	60	2.3052	78	296.3
ATC 4th	Anesthetics, local	9.33542	29	0.000302916	762	5.3e-05	1041	R02AD
ATC 4th	Other antidepressants	9.27348	31	5.95506	15	5.55334	16	N06AX
ATC 4th	Propionic acid derivatives	9.17874	32	11.033	5	10.2908	5	M01AE
ICD9CM	Cocaine dependence, unspecified	9.13199	33	0.29807	197	0.175632	287	304.2
ICD9CM	Sedative, hypnotic or anxiolytic dependence, unspecified	8.94575	34	0.131517	262	0.13986	306	304.1
ICD9CM	Suicide and self-inflicted poisoning by other and unspecified solid and liquid substances	8.44175	35	0.545536	159	0.469619	202	E950.9
ICD9CM	Major depressive affective disorder, single episode, severe, without mention of psychotic behavior	8.26806	36	1.64431	88	1.47761	112	296.23
ATC 4th	Natural opium alkaloids	8.22859	37	5.7478	18	5.11671	24	N02AA
Visits	Emergency Visits (2-3 years ago)	8.21713	38	3.44105	37	2.99526	50	NA
ICD9CM	Opioid type dependence, unspecified	7.83893	39	0.588308	155	0.62163	180	304
ATC 4th	Electrolyte solutions	7.62425	40	0.00188032	526	0.000412549	817	B05XA
ICD9CM	Bipolar I disorder, most recent episode (or current) depressed, unspecified	7.2522	41	0.123863	264	0.0973694	336	296.5
ATC 4th	Proton pump inhibitors	7.2392	42	3.61421	32	3.05641	48	A02BC
ICD9CM	Other bipolar disorders	7.11994	43	0.93278	122	0.781117	158	296.89
ICD9CM	Major depressive affective disorder, recurrent episode, severe, specified as with psychotic behavior	7.04465	44	0.503704	163	0.481375	200	296.34
Visits	Outpatient Visits (2-3 years ago)	7.00417	45	14.8564	3	13.1349	3	NA
ATC 4th	Xanthine derivatives	6.99413	46	2.359	64	2.33838	77	C03BD
ATC 4th	Xanthine derivatives	6.99413	46	2.359	64	2.33838	77	N06BC
ICD9CM	Bipolar disorder, unspecified	6.89548	47	0.601649	153	0.452303	204	296.8
ATC 4th	Glucocorticoids	6.54123	48	1.72034	86	1.53554	108	R03BA
ATC 4th	Glucocorticoids	6.54123	48	1.72034	86	1.53554	108	H02AB
Visits	Inpatient Visits (2-3 years ago)	6.40897	49	1.96786	74	1.63215	103	NA
ICD9CM	Unspecified schizophrenia, unspecified	6.22263	50	0.238242	212	0.276731	244	295.9
ICD9CM	Acute respiratory failure	6.13175	51	0.0337633	316	0.032526	393	518.81
ATC 4th	Lithium	5.87363	52	0.855019	127	0.799465	156	N05AN
ICD9CM	Suicide and self-inflicted injury by other and unspecified firearm	5.86106	53	0.032793	318	0.014427	427	E955.4
ATC 4th	Chlorine containing products	5.79	54	0.0346946	315	0.0205249	415	P03AB
ATC 4th	Other antibacterials	5.63575	55	0.0789336	286	0.0666177	362	J01XX
ATC 4th	Butyrophenone derivatives	5.51223	56	0.0570183	300	0.0411455	385	N05AD
ATC 4th	Progestogens and estrogens, fixed combinations	5.35999	57	3.20378	43	2.84838	59	G03AA
ATC 4th	Progestogens and estrogens, fixed combinations	5.35999	57	3.20378	43	2.84838	59	G03FA
Visits	Inpatient Visits (4-5 years ago)	5.17185	58	0.204779	224	0.184824	280	NA
ATC 4th	Indole derivatives	5.14349	59	0.179357	234	0.138542	308	N05AE
ICD9CM	Bipolar I disorder, most recent episode (or current) mixed, unspecified	5.13584	60	0.00585941	404	0.00592972	504	296.6
ATC 4th	Other antiinfectives	4.96435	61	1.47443	96	1.15288	129	S01AX
ATC 4th	Carboxamide derivatives	4.90925	62	0.237559	213	0.21348	271	N03AF
ICD9CM	Unspecified drug dependence, unspecified	4.90037	63	0.822813	131	0.667551	172	304.9
ATC 4th	Corticosteroids	4.85118	64	0.789443	135	0.594074	182	C05AA
ATC 4th	Corticosteroids	4.85118	64	0.789443	135	0.594074	182	S03BA
ATC 4th	Corticosteroids	4.85118	64	0.789443	135	0.594074	182	S02BA
ATC 4th	Corticosteroids	4.85118	64	0.789443	135	0.594074	182	R01AD
ICD9CM	Suicide and self-inflicted injury by hanging	4.84119	65	0.255108	207	0.183324	284	E953.0
ICD9CM	Borderline personality disorder	4.80367	66	3.80354	30	3.38799	41	301.83
ATC 4th	Contact laxatives	4.78211	67	1.14262	110	0.928148	139	A06AB
Visits	Emergency Visits (4-5 years ago)	4.69347	68	1.11235	112	0.893651	143	NA
ATC 4th	Antiinflammatory preparations, non-steroids for topical use	4.68828	69	0	1248	5.07e-06	1196	M02AA
Visits	Inpatient Visits (3-4 years ago)	4.66421	70	1.77074	82	1.46468	113	NA
Visits	Outpatient Visits (4-5 years ago)	4.62197	71	6.61183	13	5.5147	17	NA
Visits	Outpatient Visits (3-4 years ago)	4.6083	72	10.3588	7	9.14224	8	NA
ICD9CM	Panic disorder without agoraphobia	4.59242	73	0.921673	123	0.776421	161	300.01
ATC 4th	Opium alkaloids and derivatives	4.46978	74	9.71321	9	8.63299	9	R05DA
ATC 4th	Other antiepileptics	4.45243	75	3.45069	36	3.07115	46	N03AX
ICD9CM	Other and unspecified alcohol dependence, continuous	4.43615	76	3.01214	48	2.57651	66	303.91
ATC 4th	Vitamin B1, plain	4.34268	77	0.385719	180	0.476988	201	A11DA
ATC 4th	ACE inhibitors and diuretics	4.3112	78	0.165621	243	0.161115	296	C09BA
ATC 4th	Serotonin (5HT3) antagonists	4.28833	79	5.79951	17	5.22334	22	A04AA
ATC 4th	H2-receptor antagonists	4.22866	80	2.16108	70	1.85388	90	A02BA
ATC 4th	Heparin group	4.00963	81	0.175098	236	0.117085	324	B01AB
ICD9CM	Bipolar I disorder, most recent episode (or current) depressed, severe, without mention of psychotic behavior	3.98065	82	0.165246	244	0.158152	299	296.53
Visits	Emergency Visits (3-4 years ago)	3.97647	83	1.62669	90	1.28262	122	NA
ICD9CM	Drug-induced mood disorder	3.90281	84	0.567967	158	0.577132	184	292.84
ICD9CM	Bipolar I disorder, most recent episode (or current) depressed, severe, specified as with psychotic behavior	3.84616	85	0.000157079	816	2.14e-05	1096	296.54
ATC 4th	Other antihistamines for systemic use	3.76008	86	4.91945	20	4.20472	31	R06AX
ICD9CM	Suicide and self-inflicted injury by handgun	3.56151	87	0.0563618	301	0.0605458	365	E955.0
ATC 4th	Opioid anesthetics	3.35196	88	0.24191	210	0.2456	255	N01AH
ICD9CM	Schizoaffective disorder, unspecified	3.22465	89	0.118254	270	0.0982844	333	295.7
ATC 4th	Penicillins with extended spectrum	3.21935	90	3.90141	28	3.25107	43	J01CA
ICD9CM	Suicide and self-inflicted injury by firearms and explosives, unspecified	3.128	91	0.00029173	766	1.03e-06	1275	E955.9
ICD9CM	Suicide and self-inflicted poisoning by unspecified drug or medicinal substance	3.07587	92	0.409296	174	0.366492	220	E950.5
ICD9CM	Major depressive affective disorder, recurrent episode, moderate	3.06961	93	3.7339	31	3.26094	42	296.32
ATC 4th	Beta blocking agents, selective, and thiazides	3.0692	94	0	1248	0	1386	C07BB
ATC 4th	Benzodiazepine related drugs	2.99474	95	4.8893	21	4.44321	27	N05CF
ICD9CM	Major depressive affective disorder, single episode, severe, specified as with psychotic behavior	2.91257	97	3.26788	41	2.83414	60	296.24
ATC 4th	Antidotes	2.87354	98	0.27874	203	0.334596	229	V03AB
ICD9CM	Cannabis dependence, unspecified	2.82551	99	0.692595	142	0.668855	170	304.3
ATC 4th	First-generation cephalosporins	2.82241	100	2.24626	68	2.08325	83	J01DB
ATC 4th	HMG CoA reductase inhibitors in combination with other lipid modifying agents	2.82021	101	0.123114	266	0.0932942	340	C10BA
ATC 4th	Sulfonamides, plain	2.78481	103	0.0249865	327	0.0290375	401	C03CA
ATC 4th	Sulfonamides, plain	2.78481	103	0.0249865	327	0.0290375	401	C03BA
ICD9CM	Other convulsions	2.77385	104	0.465465	166	0.361859	223	780.39
ATC 4th	Vitamin K antagonists	2.73513	105	0.0162777	339	0.0100757	449	B01AA
ATC 4th	Adrenergic and dopaminergic agents	2.63741	106	0.010531	356	0.0155612	423	C01CA
ATC 4th	Solutions for parenteral nutrition	2.6215	107	8.15e-06	1036	0.000269669	873	B05BA
ATC 4th	Antibiotics	2.56397	108	0.691432	143	0.652015	175	J02AA
ATC 4th	Antibiotics	2.56397	108	0.691432	143	0.652015	175	G01AA
ATC 4th	Antibiotics	2.56397	108	0.691432	143	0.652015	175	S01AA
ATC 4th	Antibiotics	2.56397	108	0.691432	143	0.652015	175	J04AB
ATC 4th	Antibiotics	2.56397	108	0.691432	143	0.652015	175	C05AB
ATC 4th	Antibiotics	2.56397	108	0.691432	143	0.652015	175	A07AA
ATC 4th	Antibiotics	2.56397	108	0.691432	143	0.652015	175	D01AA
ATC 4th	Antibiotics	2.56397	108	0.691432	143	0.652015	175	R02AB
ATC 4th	Piperazine derivatives	2.53484	109	3.16261	45	2.81922	61	R06AE
ATC 4th	Phenylpiperidine derivatives	2.48892	110	0.529934	160	0.482017	199	N02AB
ATC 4th	Drugs used in opioid dependence	2.41744	111	0.00509862	417	0.00936864	457	N07BC
ATC 4th	Non-selective monoamine reuptake inhibitors	2.38021	112	2.06306	73	1.71247	99	N06AA
ATC 4th	Ethers of tropine or tropine derivatives	2.25467	113	0.888994	126	0.851443	148	N04AC
ICD9CM	Combinations of opioid type drug with any other drug dependence, unspecified	2.24433	114	0.0574615	299	0.0403717	386	304.7
ATC 4th	Corticosteroids and antiinfectives in combination	2.23826	115	1.59795	92	1.62202	104	S03CA
ATC 4th	Corticosteroids and antiinfectives in combination	2.23826	115	1.59795	92	1.62202	104	S01CA
ATC 4th	Corticosteroids and antiinfectives in combination	2.23826	115	1.59795	92	1.62202	104	S02CA
ICD9CM	Suicide and self-inflicted injury by shotgun	2.21854	116	0	1248	0	1386	E955.1
ICD9CM	Suicide and self-inflicted poisoning by other sedatives and hypnotics	2.15733	118	1.09399	113	0.985176	137	E950.2
ATC 4th	Centrally acting sympathomimetics	2.15729	119	1.61832	91	1.27308	123	N06BA
ATC 4th	Other opioids	2.12824	120	3.46461	35	2.90772	54	N02AX
ATC 4th	Natural and semisynthetic estrogens, plain	2.11629	121	0.469836	165	0.396796	214	G03CA
ICD9CM	Bipolar I disorder, most recent episode (or current) mixed, severe, specified as with psychotic behavior	2.08177	124	0.211851	221	0.158164	298	296.64
ATC 4th	Amides	2.04761	125	0.196672	227	0.138072	309	N01BB
ATC 4th	Propulsives	2.03245	126	1.75162	85	1.54359	107	A03FA
ATC 4th	Tetracyclines	1.96721	127	3.02525	47	2.53398	67	J01AA
ICD9CM	Paranoid type schizophrenia, unspecified	1.93704	128	0.169358	240	0.203157	274	295.3
ICD9CM	Suicide and self-inflicted injury by burns, fire	1.93031	129	0.00296196	483	0.0032331	563	E958.1
ATC 4th	Vitamin B12 (cyanocobalamin and analogues)	1.89571	130	0.0400813	312	0.028203	402	B03BA
ATC 4th	Acetic acid derivatives and related substances	1.88798	131	2.68068	55	2.6081	65	M01AB
ATC 4th	Organic nitrates	1.88756	132	0.301251	196	0.286184	238	C01DA
ATC 4th	Other centrally acting agents	1.84843	133	5.35577	19	4.3785	28	M03BX
ICD9CM	Esophageal reflux	1.81836	134	2.83279	52	2.38662	73	530.81
ATC 4th	Other general anesthetics	1.81594	135	0.305004	193	0.251416	254	N01AX
ATC 4th	Nitroimidazole derivatives	1.77254	137	2.94471	51	2.62971	64	P01CA
ATC 4th	Nitroimidazole derivatives	1.77254	137	2.94471	51	2.62971	64	P01AB
ICD9CM	Alcohol withdrawal	1.76579	139	0.616676	151	0.529213	190	291.81
ATC 4th	Expectorants	1.73473	140	7.03785	12	6.07934	13	R05CA
ICD9CM	Asthma, unspecified type, unspecified	1.73125	141	0.854275	128	0.647668	176	493.9
ATC 4th	Osmotically acting laxatives	1.72406	142	1.45865	97	1.248	125	A06AD
ATC 4th	Choline derivatives	1.71642	143	0.000360637	740	2.62e-09	1374	M03AB
ATC 4th	Biguanides	1.70569	144	0.692804	141	0.493289	196	P01BB
ATC 4th	Biguanides	1.70569	144	0.692804	141	0.493289	196	A10BA
ATC 4th	Enemas	1.67379	145	0.000156347	817	1.45e-06	1262	A06AG
ATC 4th	Other nasal preparations	1.59326	146	0.000292494	765	0.00763467	475	R01AX
ATC 4th	Progestogens	1.58697	147	4.19875	27	3.79319	38	G03AC
ATC 4th	Progestogens	1.58697	147	4.19875	27	3.79319	38	L02AB
ATC 4th	Iron in other combinations	1.57368	148	0	1248	0	1386	B03AE
ATC 4th	Lincosamides	1.56746	149	1.67628	87	1.51364	109	J01FF
ATC 4th	Macrolides	1.55534	150	4.46865	24	4.03751	34	J01FA
ATC 4th	Drugs used in nicotine dependence	1.52476	151	2.34533	66	2.04676	86	N07BA
ATC 4th	Other drugs for functional gastrointestinal disorders	1.51792	152	1.57963	93	1.38398	117	A03AX
ATC 4th	Hydantoin derivatives	1.50234	153	0.00890556	368	0.00157971	655	N03AB
ICD9CM	Diabetes mellitus without mention of complication, type II or unspecified type, not stated as uncontrolled	1.49992	154	0.464729	167	0.381182	218	250
ATC 4th	Diphenylmethane derivatives	1.47113	155	3.31114	39	2.91446	53	N05BB
ATC 4th	Triazole derivatives	1.46733	156	0.0814253	285	0.089824	343	J02AC
ATC 4th	Triazole derivatives	1.46733	156	0.0814253	285	0.089824	343	G01AG
ATC 4th	Antiinfectives for treatment of acne	1.44211	157	0.722937	139	0.616976	181	D10AF
ATC 4th	Nucleosides and nucleotides excl. reverse transcriptase inhibitors	1.41699	158	2.54729	59	2.42819	69	J05AB
ATC 4th	Sympathomimetics in glaucoma therapy	1.3794	159	2.31e-07	1163	0	1386	S01EA
ATC 4th	Sympathomimetics used as decongestants	1.36798	160	0	1248	0	1386	S01GA
ATC 4th	Coxibs	1.36192	161	1.88704	76	1.71498	98	M01AH
ATC 4th	Nucleoside and nucleotide reverse transcriptase inhibitors	1.31678	162	0.267877	205	0.270047	247	J05AF
ATC 4th	Phenothiazines with piperazine structure	1.28441	163	0.0780555	287	0.0403421	387	N05AB
ICD9CM	Opioid type dependence, continuous	1.28027	164	0.279867	202	0.237741	258	304.01
ATC 4th	Oxicams	1.27985	165	4.62332	23	3.91768	36	M01AC
ICD9CM	Generalized anxiety disorder	1.25943	166	4.22093	26	4.00022	35	300.02
ICD9CM	Acute alcoholic intoxication in alcoholism, unspecified	1.25382	167	1.56812	94	1.10339	132	303
ATC 4th	Melatonin receptor agonists	1.25144	168	0.454557	169	0.370674	219	N05CH
ATC 4th	HMG CoA reductase inhibitors	1.24582	169	0.977514	119	0.925548	140	C10AA
ATC 4th	Beta blocking agents, selective	1.24284	170	0.795749	134	0.644613	177	C07AB
ATC 4th	ACE inhibitors, plain	1.23524	171	0.908724	125	0.751552	166	C09AA
ICD9CM	Coma	1.21485	172	0.00269402	491	0.00322508	564	780.01
ICD9CM	Major depressive affective disorder, single episode, moderate	1.20656	173	1.75431	84	1.46288	114	296.22
ICD9CM	Migraine, unspecified, without mention of intractable migraine without mention of status migrainosus	1.1845	175	2.1274	71	2.03293	87	346.9
ATC 4th	Angiotensin II antagonists, other combinations	1.17576	176	0	1248	0	1386	C09DX
ATC 4th	Antiinfectives	1.17113	177	0.00254288	496	0.00100826	712	B05CA
ATC 4th	Antiinfectives	1.17113	177	0.00254288	496	0.00100826	712	S02AA
ATC 4th	Antiinfectives	1.17113	177	0.00254288	496	0.00100826	712	S03AA
ATC 4th	Alpha-adrenoreceptor antagonists	1.15212	178	3.2607	42	2.66382	63	C02CA
ATC 4th	Alpha-adrenoreceptor antagonists	1.15212	178	3.2607	42	2.66382	63	G04CA
ATC 4th	Combinations of penicillins, incl. beta-lactamase inhibitors	1.13733	179	0	1248	0.000328544	849	J01CR
ATC 4th	Silver compounds	1.13043	180	0.000238107	781	4.92e-05	1044	D08AL
ATC 4th	Drugs for treatment of hyperkalemia and hyperphosphatemia	1.09054	181	0.160742	251	0.100926	331	V03AE
ICD9CM	Chronic hepatitis C without mention of hepatic coma	1.06709	182	0.00967074	363	0.00637097	490	70.54
ATC 4th	Angiotensin II antagonists, plain	1.05691	183	1.22246	106	1.02619	134	C09CA
ICD9CM	Agoraphobia with panic disorder	1.05034	184	1.20065	107	0.845927	149	300.21
ICD9CM	Coronary atherosclerosis of native coronary artery	1.0391	185	0.0254621	326	0.0248744	410	414.01
ATC 4th	Barbiturates and derivatives	1.00357	186	0.0575931	298	0.0538718	374	N03AA
ATC 4th	Third-generation cephalosporins	0.99816	187	1.3473	101	1.2604	124	J01DD
ATC 4th	Nitrofuran derivatives	0.985761	188	2.38307	63	1.88561	89	D08AF
ATC 4th	Nitrofuran derivatives	0.985761	188	2.38307	63	1.88561	89	P01CC
ATC 4th	Nitrofuran derivatives	0.985761	188	2.38307	63	1.88561	89	J01XE
ICD9CM	Bipolar I disorder, most recent episode (or current) manic, unspecified	0.938483	189	0.0248921	329	0.0154757	424	296.4
ATC 4th	Aldosterone antagonists	0.931621	190	0.0484947	307	0.023525	411	C03DA
ATC 4th	Corticosteroids for local oral treatment	0.881901	191	0.237427	214	0.171945	288	A01AC
ICD9CM	Other pulmonary insufficiency, not elsewhere classified	0.866802	192	0.00835903	375	0.0201385	417	518.82
ATC 4th	Benzothiazepine derivatives	0.844717	193	0.161946	246	0.0979193	335	C08DB
ATC 4th	Synthetic anticholinergics, esters with tertiary amino group	0.844451	194	0.989313	118	0.830027	152	A03AA
ICD9CM	Major depressive affective disorder, recurrent episode, in partial or unspecified remission	0.842739	195	0.717946	140	0.571548	185	296.35
ICD9CM	Suicide and self-inflicted poisoning by barbiturates	0.838023	196	4.49e-08	1196	1.11e-05	1147	E950.1
ICD9CM	Epilepsy, unspecified, without mention of intractable epilepsy	0.835959	197	0.211737	222	0.219088	267	345.9
ATC 4th	Oxytocin and analogues	0.833949	198	1.6e-06	1116	0	1386	H01BB
ATC 4th	Iron trivalent, oral preparations	0.816459	200	0.000112782	851	8.66e-05	986	B03AB
ICD9CM	Coronary atherosclerosis of unspecified type of vessel, native or graft	0.816426	201	0.00567053	410	0.00901927	458	414
ATC 4th	Second-generation cephalosporins	0.802314	202	0.00845817	372	0.00559567	509	J01DC
ATC 4th	Selective serotonin (5HT1) agonists	0.798726	203	2.11057	72	1.75665	95	N02CC
ATC 4th	Drugs for urinary frequency and incontinence	0.795718	204	0.218546	219	0.221012	266	G04BD
ATC 4th	Beta blocking agents, non-selective	0.794768	205	1.82825	78	1.50252	111	C07AA
ICD9CM	Acute alcoholic intoxication in alcoholism, continuous	0.79208	206	0.103953	275	0.0867686	348	303.01
ICD9CM	Suicide and self-inflicted injury by crashing of motor vehicle	0.781365	207	7.67e-05	884	8.08e-07	1290	E958.5
ICD9CM	Morbid obesity	0.753302	208	0.167765	242	0.100474	332	278.01
ATC 4th	Antipropulsives	0.743794	209	2.70391	54	2.37575	74	A07DA
ATC 4th	Alpha and beta blocking agents	0.740499	210	0.161352	248	0.151501	300	C07AG
ICD9CM	Attention deficit disorder with hyperactivity	0.733623	211	2.41677	62	1.80489	91	314.01
ATC 4th	Selective beta-2-adrenoreceptor agonists	0.689924	212	0.335559	190	0.269021	248	R03CC
ATC 4th	Selective beta-2-adrenoreceptor agonists	0.689924	212	0.335559	190	0.269021	248	R03AC
ATC 4th	Sulfonylureas	0.670671	213	0.0165664	338	0.00967258	452	A10BB
ICD9CM	Other and unspecified alcohol dependence, in remission	0.668683	214	1.5464	95	1.33608	120	303.93
ATC 4th	Leukotriene receptor antagonists	0.668613	215	0.78564	136	0.558106	187	R03DC
ICD9CM	Suicide and self-inflicted poisoning by corrosive and caustic substances	0.668556	216	0.0327039	319	0.0186303	418	E950.7
ICD9CM	Bipolar I disorder, most recent episode (or current) mixed, severe, without mention of psychotic behavior	0.657296	217	0.00404537	441	0.00221107	607	296.63
ICD9CM	Suicide and self-inflicted injury by jumping or lying before moving object	0.65246	218	0	1248	0	1386	E958.0
ATC 4th	Fluoroquinolones	0.649655	219	3.0697	46	2.88077	56	S01AE
ATC 4th	Fluoroquinolones	0.649655	219	3.0697	46	2.88077	56	J01MA
ATC 4th	Other quaternary ammonium compounds	0.643736	220	5.46e-07	1147	0	1386	M03AC
ICD9CM	Major depressive affective disorder, recurrent episode, mild	0.635888	222	0.968387	120	0.981172	138	296.31
ATC 4th	Prostaglandins	0.63418	223	0.646684	146	0.528132	191	G02AD
ATC 4th	Prostaglandins	0.63418	223	0.646684	146	0.528132	191	C01EA
ATC 4th	Prostaglandins	0.63418	223	0.646684	146	0.528132	191	A02BB
ATC 4th	Other urologicals	0.632234	224	1.79368	79	1.51194	110	G04BX
ATC 4th	Angiotensin II antagonists and diuretics	0.630534	225	0.269642	204	0.183799	283	C09DA
ATC 4th	Glycogenolytic hormones	0.622356	226	0.00615813	398	0.00453009	526	H04AA
ATC 4th	Belladonna alkaloids, tertiary amines	0.610484	227	0.184823	232	0.142938	304	A03BA
ATC 4th	Sulfonamides	0.597894	228	0.917382	124	0.779511	159	G01AE
ATC 4th	Sulfonamides	0.597894	228	0.917382	124	0.779511	159	D06BA
ATC 4th	Sulfonamides	0.597894	228	0.917382	124	0.779511	159	S01AB
ATC 4th	Sulfonamides	0.597894	228	0.917382	124	0.779511	159	A07AB
ATC 4th	Azaspirodecanedione derivatives	0.577965	229	1.9329	75	1.56077	106	N05BE
ICD9CM	Suicide and self-inflicted injury by other specified means	0.574845	230	0.0664083	293	0.0601376	367	E958.8
ATC 4th	Other cough suppressants	0.567413	231	3.28734	40	2.77944	62	R05DB
ATC 4th	Non-nucleoside reverse transcriptase inhibitors	0.534453	233	0.151171	254	0.184063	282	J05AG
ICD9CM	Diabetes mellitus without mention of complication, type II or unspecified type, uncontrolled	0.532215	234	0.00802145	377	0.00547679	512	250.02
ATC 4th	Folic acid analogues	0.531764	235	0.000241589	780	0.000469252	806	L01BA
ICD9CM	Diabetes mellitus without mention of complication, type I [juvenile type], not stated as uncontrolled	0.52397	236	0.00318145	474	0.000783156	745	250.01
ATC 4th	Insulins and analogues for injection, long-acting	0.516126	237	0.0128597	347	0.0115705	438	A10AE
ATC 4th	Dihydropyridine derivatives	0.512141	238	1.36547	100	1.16132	128	C08CA
ATC 4th	Other ophthalmologicals	0.510359	239	0.285973	199	0.214959	270	S01XA
ATC 4th	Phenylalkylamine derivatives	0.50845	240	0.160791	250	0.0899836	342	C08EA
ATC 4th	Phenylalkylamine derivatives	0.50845	240	0.160791	250	0.0899836	342	C08DA
ICD9CM	Drug-induced delirium	0.506087	241	0.220368	218	0.184502	281	292.81
ATC 4th	Corticosteroids, potent, other combinations	0.501398	242	0.000433412	716	5.13e-06	1194	D07XC
ICD9CM	Dependence on respirator, status	0.494905	243	0.0146753	346	0.00392214	546	V46.11
ATC 4th	Neuraminidase inhibitors	0.494415	244	1.02002	117	0.795758	157	J05AH
ICD9CM	Asthma, unspecified type, with (acute) exacerbation	0.49224	245	0.577519	157	0.308945	231	493.92
ICD9CM	Combinations of opioid type drug with any other drug dependence, continuous	0.491525	246	0.072845	288	0.0466892	379	304.71
ATC 4th	Other lipid modifying agents	0.48028	247	0.211024	223	0.217898	268	C10AX
ICD9CM	Atrial fibrillation	0.476674	248	0.00577258	407	0.00190875	625	427.31
ICD9CM	Sedative, hypnotic or anxiolytic dependence, continuous	0.468535	249	0.233958	216	0.259487	251	304.11
ATC 4th	Other cardiac preparations	0.464585	250	0.00124038	593	0.00647156	488	C01EB
ICD9CM	Intracranial injury of other and unspecified nature without mention of open intracranial wound, with loss of consciousness of unspecified duration	0.461968	251	0.0857559	282	0.060586	364	854.06
ICD9CM	Chronic hepatitis, unspecified	0.44789	252	0.0103134	358	0.0123621	434	571.4
ICD9CM	Bipolar I disorder, most recent episode (or current) mixed, moderate	0.447544	253	0.0150562	345	0.0212037	414	296.62
ATC 4th	Carbamic acid esters	0.442653	254	2.71921	53	2.33907	76	M03BA
ICD9CM	Shock, unspecified	0.441176	255	0.00364716	454	0.00252189	587	785.5
ICD9CM	Multiple closed pelvic fractures with disruption of pelvic circle	0.440493	256	0.0708759	291	0.0776883	352	808.43
ATC 4th	Interferons	0.436882	257	0.00154935	558	0.00832072	466	L03AB
ICD9CM	Unspecified hypertensive heart disease without heart failure	0.433974	258	0.00909525	367	0.000674878	764	402.9
ICD9CM	Epilepsy, unspecified, with intractable epilepsy	0.43041	259	0.000312644	758	0.00138163	674	345.91
ICD9CM	Long-term (current) use of insulin	0.42138	260	0.14826	257	0.123387	319	V58.67
ATC 4th	Other potassium-sparing agents	0.42034	261	1.40328	98	1.10965	131	C03DB
ICD9CM	Benign hypertensive heart disease with heart failure	0.408304	264	0	1248	0	1386	402.11
ATC 4th	Protease inhibitors	0.402845	265	0.0075267	382	0.00278389	580	J05AE
ATC 4th	Preparations inhibiting uric acid production	0.399768	266	0.0642613	294	0.0550423	372	M04AA
ICD9CM	Amphetamine and other psychostimulant dependence, unspecified	0.398068	267	0.00377788	447	0.00815029	470	304.4
ATC 4th	Dopamine agonists	0.39195	268	0.284346	201	0.23305	261	N04BC
ICD9CM	Intracranial injury of other and unspecified nature without mention of open intracranial wound, unspecified state of consciousness	0.388906	269	0.0239376	330	0.0222739	413	854
ICD9CM	Hypoxemia	0.380236	270	0.10736	273	0.0800347	350	799.02
ATC 4th	Other antibiotics for topical use	0.378783	271	1.26675	104	1.00651	136	D06AX
ATC 4th	Amino acids and derivatives	0.37849	272	9.59e-05	863	0	1386	A16AA
ATC 4th	Ergot alkaloids	0.369709	273	0.198416	226	0.14039	305	N02CA
ATC 4th	Ergot alkaloids	0.369709	273	0.198416	226	0.14039	305	C04AE
ATC 4th	Ergot alkaloids	0.369709	273	0.198416	226	0.14039	305	G02AB
ICD9CM	Attention deficit disorder without mention of hyperactivity	0.367122	274	1.12193	111	0.839935	150	314
ICD9CM	Major depressive affective disorder, recurrent episode, in full remission	0.364196	275	0.0934913	279	0.0740141	355	296.36
ICD9CM	Open fracture of mandible, unspecified site	0.361307	276	0.00134522	582	0.000621462	771	802.3
ICD9CM	Suicide and self-inflicted poisoning by agricultural and horticultural chemical and pharmaceutical preparations other than plant foods and fertilizers	0.359885	277	4.91e-06	1068	1.57e-07	1338	E950.6
ATC 4th	Fibrates	0.355811	278	0.0899936	281	0.0629992	363	C10AB
ICD9CM	Acute respiratory failure following trauma and surgery	0.3541	279	0.00499839	421	0.00309415	572	518.51
ICD9CM	Toxic diffuse goiter without mention of thyrotoxic crisis or storm	0.352742	280	0.0486439	306	0.0377927	390	242
ATC 4th	Drugs used in erectile dysfunction	0.34605	281	0.798389	133	0.665694	173	G04BE
ATC 4th	Anticholinesterases	0.345055	282	0.0108711	354	0.00130153	682	N06DA
ATC 4th	Anticholinesterases	0.345055	282	0.0108711	354	0.00130153	682	N07AA
ATC 4th	Thiazolidinediones	0.341786	283	0.0111666	353	0.00747545	476	A10BG
ICD9CM	Severe sepsis	0.340624	284	0.00491291	424	0.00155255	658	995.92
ATC 4th	Aminoquinolines	0.336985	285	0.288843	198	0.22771	264	P01BA
ATC 4th	Adamantane derivatives	0.335879	286	0.00110279	609	0.000681943	760	N04BB
ATC 4th	Other immunosuppressants	0.333209	287	0.0159452	343	0.00628837	495	L04AX
ICD9CM	Bipolar I disorder, most recent episode (or current) manic, severe, specified as with psychotic behavior	0.332006	288	0.0716526	289	0.0688457	361	296.44
ICD9CM	Cocaine dependence, continuous	0.331857	289	0.00323911	470	0.00782648	473	304.21
ICD9CM	Closed fracture of shaft of femur	0.325946	290	0.00254156	497	0.00323821	562	821.01
ATC 4th	Anticholinergics	0.32452	291	0.168139	241	0.110489	328	S01FA
ATC 4th	Anticholinergics	0.32452	291	0.168139	241	0.110489	328	R03BB
ATC 4th	Antifungals for systemic use	0.320989	292	0.613684	152	0.501983	195	D01BA
ATC 4th	Bulk-forming laxatives	0.319136	293	1.22315	105	1.19837	126	A06AC
ATC 4th	Imidazole derivatives	0.318107	294	0.341379	189	0.28778	237	J01XD
ATC 4th	Imidazole derivatives	0.318107	294	0.341379	189	0.28778	237	J02AB
ATC 4th	Imidazole derivatives	0.318107	294	0.341379	189	0.28778	237	A07AC
ATC 4th	Imidazole derivatives	0.318107	294	0.341379	189	0.28778	237	G01AF
ATC 4th	Synthetic anticholinergics, quaternary ammonium compounds	0.31656	295	0.00706286	384	0.00510225	516	A03AB
ICD9CM	Closed fracture of cervical vertebra, unspecified level	0.314835	296	0.00552031	412	0.00391538	547	805
ICD9CM	Schizophrenic disorders, residual type, unspecified	0.302333	297	5.22e-07	1150	0	1386	295.6
ICD9CM	Bulimia nervosa	0.302266	298	0.684877	144	0.622727	179	307.51
ATC 4th	Antivirals	0.301496	299	0.402135	178	0.389252	215	S01AD
ATC 4th	Antivirals	0.301496	299	0.402135	178	0.389252	215	D06BB
ICD9CM	Other complications due to other internal orthopedic device, implant, and graft	0.297191	300	0.77173	137	0.681945	169	996.78
ICD9CM	Closed fracture of unspecified part of femur	0.294232	301	0.00603944	399	0.00413121	539	821
ATC 4th	Methanolquinolines	0.292439	302	0.119913	269	0.0759127	354	P01BC
ICD9CM	Social phobia	0.292088	303	1.16165	109	1.02998	133	300.23
ICD9CM	Amyotrophic lateral sclerosis	0.289219	304	1.37e-05	1013	0.000198969	903	335.2
ATC 4th	Other plain vitamin preparations	0.286713	305	0.956977	121	0.878662	146	A11HA
ICD9CM	Other specified drug-induced mental disorders	0.281702	306	0.183944	233	0.17058	289	292.89
ICD9CM	Obstructive chronic bronchitis with (acute) exacerbation	0.280897	307	0.0121843	349	0.00846032	464	491.21
ICD9CM	Impulse control disorder, unspecified	0.279612	308	0.578312	156	0.507652	194	312.3
ATC 4th	Peripheral opioid receptor antagonists	0.279168	309	1.52e-05	1008	0	1386	A06AH
ATC 4th	Vasopressin and analogues	0.278162	310	0.00104123	620	0.000132346	946	H01BA
ICD9CM	Generalized nonconvulsive epilepsy, without mention of intractable epilepsy	0.275403	311	0.00279183	486	0.000265953	876	345
ATC 4th	Mineralocorticoids	0.273885	312	0.00141182	578	0.00131923	681	H02AA
ICD9CM	Other forms of migraine, without mention of intractable migraine without mention of status migrainosus	0.268939	313	0.123676	265	0.104606	329	346.8
ICD9CM	Paranoid type schizophrenia, chronic	0.26366	314	4.53e-05	930	0	1386	295.32
ICD9CM	Septic shock	0.263168	315	0.00244031	502	0.000706408	755	785.52
ICD9CM	Diabetes with other specified manifestations, type I [juvenile type], not stated as uncontrolled	0.260769	316	0.00122415	595	0.00160493	653	250.81
ATC 4th	Prostaglandin analogues	0.259805	317	0.00321578	472	0.00158883	654	S01EE
ATC 4th	Antiarrhythmics, class Ia	0.258402	318	3.8e-07	1153	0	1386	C01BA
ICD9CM	Drug-induced psychotic disorder with hallucinations	0.257244	319	0.00305855	479	0.00191735	624	292.12
ICD9CM	Suicide and self-inflicted injuries by jumping from other man-made structures	0.257184	320	0.000895746	638	0.0020131	617	E957.1
ATC 4th	Fourth-generation cephalosporins	0.256916	321	0	1248	0	1386	J01DE
ATC 4th	Colony stimulating factors	0.255994	322	0.00656516	392	0.00890167	459	L03AA
ICD9CM	Closed fracture of base of skull without mention of intra cranial injury, unspecified state of consciousness	0.254902	323	0.0050723	418	0.00619272	499	801
ICD9CM	Bipolar I disorder, most recent episode (or current) depressed, mild	0.253687	324	0.0047205	429	0.00578466	505	296.51
ICD9CM	Conversion disorder	0.25363	325	0.405723	175	0.345522	227	300.11
ATC 4th	Watersoluble, nephrotropic, low osmolar X-ray contrast media	0.249334	326	0.000103347	859	0.000333444	847	V08AB
ATC 4th	Solutions affecting the electrolyte balance	0.248344	327	4.63e-05	928	0.000129409	950	B05BB
ATC 4th	Fatty acid derivatives	0.246113	328	0.510594	162	0.487957	198	N03AG
ICD9CM	Persistent vegetative state	0.243751	329	8.55e-08	1180	3e-08	1352	780.03
ICD9CM	Mechanical complication due to graft of other tissue, not elsewhere classified	0.241884	330	0.006294	396	3.85e-06	1212	996.52
ICD9CM	Closed fracture of base of skull with intracranial injury of other and unspecified nature, with loss of consciousness of unspecified duration	0.240329	331	0.00104644	619	7.2e-05	1010	801.46
ICD9CM	Closed fracture of base of skull without mention of intra cranial injury, with loss of consciousness of unspecified duration	0.240329	331	0.00104644	619	7.2e-05	1010	801.06
ICD9CM	Closed fracture of base of skull with other and unspecified intracranial hemorrhage, with loss of consciousness of unspecified duration	0.240329	331	0.00104644	619	7.2e-05	1010	801.36
ICD9CM	Closed fracture of base of skull with subarachnoid, subdural, and extradural hemorrhage, with loss of consciousness of unspecified duration	0.240329	331	0.00104644	619	7.2e-05	1010	801.26
ICD9CM	Closed fracture of base of skull with cerebral laceration and contusion, with loss of consciousness of unspecified duration	0.240329	331	0.00104644	619	7.2e-05	1010	801.16
ATC 4th	Hepatitis vaccines	0.239856	332	3.11e-08	1203	1.92e-05	1108	J07BC
ATC 4th	Other nervous system drugs	0.239694	333	0.000341082	744	6.34e-05	1021	N07XX
ATC 4th	Phenothiazines with aliphatic side-chain	0.237984	334	0.001838	530	0.00644435	489	N05AA
ICD9CM	Diabetes with ophthalmic manifestations, type II or unspecified type, not stated as uncontrolled	0.237718	335	0.000791496	652	5.32e-05	1039	250.5
ICD9CM	Intestinal or peritoneal adhesions with obstruction (postoperative) (postinfection)	0.237348	336	0.00278496	487	0.000809026	739	560.81
ICD9CM	Occlusion and stenosis of basilar artery without mention of cerebral infarction	0.237208	337	0	1248	0	1386	433
ICD9CM	Bipolar I disorder, most recent episode (or current) depressed, moderate	0.236105	338	0.00131274	587	0.00107884	698	296.52
ATC 4th	Direct thrombin inhibitors	0.235723	339	0.00306498	478	0.000237132	889	B01AE
ATC 4th	Enzymes	0.235246	340	4.28e-05	934	0.00024037	886	B06AA
ATC 4th	Enzymes	0.235246	340	4.28e-05	934	0.00024037	886	A16AB
ATC 4th	Enzymes	0.235246	340	4.28e-05	934	0.00024037	886	M09AB
ATC 4th	Enzymes	0.235246	340	4.28e-05	934	0.00024037	886	C04AF
ATC 4th	Enzymes	0.235246	340	4.28e-05	934	0.00024037	886	B01AD
ATC 4th	Tumor necrosis factor alpha (TNF-) inhibitors	0.23515	341	0.00951029	365	0.017207	422	L04AB
ICD9CM	Bipolar I disorder, single manic episode, unspecified	0.23461	342	0.201606	225	0.169642	290	296
ICD9CM	Atypical depressive disorder	0.231436	343	1.03618	116	0.894424	142	296.82
ICD9CM	Other esophagitis	0.229462	345	0.00172645	538	0.00198897	620	530.19
ATC 4th	Carbonic anhydrase inhibitors	0.228537	346	0.00783974	379	0.00315062	569	S01EC
ICD9CM	Sepsis	0.22687	347	0.0545061	302	0.054878	373	995.91
ICD9CM	Burn [any degree] involving 10-19 percent of body surface with third degree burn, 10-19%	0.223921	348	1.49e-06	1117	4.81e-05	1046	948.11
ICD9CM	Other and unspecified cerebral laceration and contusion, with open intracranial wound, unspecified state of consciousness	0.219045	349	0	1248	0	1386	851.9
ICD9CM	Open fracture of unspecified part of femur	0.216873	350	0.00368288	450	0.00136725	675	821.1
ATC 4th	Antivirals for treatment of HIV infections, combinations	0.211165	351	0.00147966	569	0.000796696	744	J05AR
ICD9CM	Other pulmonary insufficiency, not elsewhere classified, following trauma and surgery	0.208959	352	0.000167858	810	5.71e-05	1031	518.52
ICD9CM	Unspecified level lower limb amputation status	0.208731	353	0.000949772	634	0.000118467	960	V49.70
ATC 4th	Monoamine oxidase inhibitors, non-selective	0.207554	354	7.3e-06	1042	1.89e-06	1246	N06AF
ICD9CM	Proliferative diabetic retinopathy	0.206152	355	1.25e-11	1247	0	1386	362.02
ICD9CM	Other and unspecified cerebral laceration and contusion, with open intracranial wound, with loss of consciousness of unspecified duration	0.204091	357	0	1248	0	1386	851.96
ICD9CM	Aseptic necrosis of head and neck of femur	0.203871	358	0.00597628	401	0.000381818	823	733.42
ICD9CM	Open fracture of base of skull with subarachnoid, subdural, and extradural hemorrhage, unspecified state of consciousness	0.203415	359	0	1248	0	1386	801.7
ICD9CM	Cerebral artery occlusion, unspecified with cerebral infarction	0.202144	360	0.00868666	370	0.00443404	530	434.91
ICD9CM	Open fracture of mandible, multiple sites	0.198678	361	0.000150962	822	6.01e-05	1023	802.39
ICD9CM	Asthma, unspecified type, with status asthmaticus	0.197439	362	0.0211663	334	0.00349869	553	493.91
ATC 4th	Carbapenems	0.195962	364	0.00145249	571	1.76e-06	1250	J01DH
ICD9CM	Infection and inflammatory reaction due to other vascular device, implant, and graft	0.194763	366	7.34e-08	1187	0	1386	996.62
ICD9CM	Suicide and self-inflicted injury by unspecified means	0.194034	367	2.6059	57	2.22722	80	E958.9
ICD9CM	Diabetes with hyperosmolarity, type I [juvenile type], not stated as uncontrolled	0.191674	369	7.3e-06	1041	1.05e-05	1152	250.21
ICD9CM	Other shock without mention of trauma	0.191358	370	0.00191075	524	0.00279925	579	785.59
ICD9CM	Other malignant lymphomas, unspecified site, extranodal and solid organ sites	0.190851	371	0.000704103	662	0.000533896	791	202.8
ATC 4th	Other hypnotics and sedatives	0.190643	372	0.799854	132	0.75429	164	N05CM
ATC 4th	Bile acid sequestrants	0.188268	373	0.0595582	297	0.0586779	371	C10AC
ATC 4th	Dopa and dopa derivatives	0.187691	374	0.0010238	623	0.00013225	947	N04BA
ICD9CM	Osteoporosis, unspecified	0.185297	375	0.00464053	432	0.000662752	766	733
ATC 4th	Other drugs for peptic ulcer and gastro-oesophageal reflux disease (GORD)	0.18384	376	0.517139	161	0.43859	206	A02BX
ATC 4th	Anthracyclines and related substances	0.183669	377	1.12e-05	1024	0.000574349	781	L01DB
ICD9CM	Acute myocardial infarction of unspecified site, initial episode of care	0.181239	378	0.00527329	414	0.00224119	604	410.91
ICD9CM	Hypertensive chronic kidney disease, unspecified, with chronic kidney disease stage V or end stage renal disease	0.18075	379	9.18e-05	864	7.35e-06	1177	403.91
ICD9CM	Pressure ulcer, lower back	0.178685	380	0.000223198	788	0.00214884	610	707.03
ICD9CM	Migraine with aura, with intractable migraine, so stated, with status migrainosus	0.178422	381	0.170608	239	0.211245	272	346.03
ICD9CM	Migraine with aura, with intractable migraine, so stated, without mention of status migrainosus	0.178422	381	0.170608	239	0.211245	272	346.01
ICD9CM	Other specified disorders of esophagus	0.176396	382	0.00211472	509	0.00373237	549	530.89
ATC 4th	Antiarrhythmics, class Ic	0.175048	383	0.00178488	535	0.00321754	565	C01BC
ATC 4th	Drugs used in alcohol dependence	0.173628	384	0.836643	129	0.744921	167	N07BB
ICD9CM	Undifferentiated somatoform disorder	0.172998	385	0.012621	348	0.00736006	477	300.82
ICD9CM	Tourette's disorder	0.172358	386	0.00231418	505	0.000687805	758	307.23
ATC 4th	Retinoids for topical use in acne	0.169245	387	1.79123	80	1.7744	93	D10AD
ICD9CM	Bipolar I disorder, most recent episode (or current) manic, moderate	0.168626	388	4e-06	1078	0.00294021	575	296.42
ICD9CM	Schizophreniform disorder, unspecified	0.167032	389	0.0664909	292	0.0602251	366	295.4
ICD9CM	Migraine without aura, with intractable migraine, so stated, with status migrainosus	0.166204	390	0.15314	253	0.133896	313	346.13
ICD9CM	Migraine without aura, with intractable migraine, so stated, without mention of status migrainosus	0.166204	390	0.15314	253	0.133896	313	346.11
ICD9CM	Neurofibromatosis, type 1 [von recklinghausen's disease]	0.164206	391	1.38e-05	1011	1.49e-05	1125	237.71
ICD9CM	Localization-related (focal) (partial) epilepsy and epileptic syndromes with complex partial seizures, without mention of intractable epilepsy	0.163975	392	0.0517617	303	0.0694614	359	345.4
ICD9CM	Migraine, unspecified, with intractable migraine, so stated, without mention of status migrainosus	0.163854	393	0.0042111	438	0.00671329	485	346.91
ATC 4th	Corticosteroids, potent (group III)	0.162778	394	0.459612	168	0.277848	243	D07AC
ATC 4th	Monoamine oxidase B inhibitors	0.160858	395	0.00416724	439	0.0136529	430	N04BD
ICD9CM	Vitreous hemorrhage	0.160817	396	0.000670141	668	0.00076955	748	379.23
ATC 4th	Calcineurin inhibitors	0.160277	397	0.00106336	616	0.000840567	734	L04AD
ATC 4th	Bisphosphonates	0.159575	398	0.00433966	436	0.00320936	567	M05BA
ATC 4th	Peroxides	0.159405	399	2.2089	69	2.04805	85	D10AE
ICD9CM	Cannabis dependence, continuous	0.157854	400	1.05743	115	1.01819	135	304.31
ICD9CM	Bipolar I disorder, most recent episode (or current) mixed, in full remission	0.155529	401	0.00155491	557	0	1386	296.66
ICD9CM	Pneumonia due to other specified bacteria	0.155514	402	0.00256535	495	0.00149556	664	482.89
ICD9CM	Esophagitis, unspecified	0.154542	403	0.175021	237	0.15072	302	530.1
ICD9CM	Closed fracture of intertrochanteric section of neck of femur	0.154415	404	2.42e-05	971	0.000103681	973	820.21
ICD9CM	Open fracture of shaft of femur	0.154008	405	0.0012257	594	0.000719437	753	821.11
ICD9CM	Other acute and subacute forms of ischemic heart disease, other	0.153977	406	0.000674177	667	1.87e-05	1111	411.89
ICD9CM	Hemiplegia, unspecified, affecting unspecified side	0.153515	407	0.00837099	374	0.00165917	647	342.9
ICD9CM	Other chronic hepatitis	0.151924	408	2.34e-05	974	0.000501747	802	571.49
ICD9CM	Open fracture of vault of skull without mention of intracranial injury, with loss of consciousness of unspecified duration	0.151229	409	0.000363351	737	0	1386	800.56
ICD9CM	Open fracture of vault of skull with other and unspecified intracranial hemorrhage, with loss of consciousness of unspecified duration	0.151229	409	0.000363351	737	0	1386	800.86
ICD9CM	Open fracture of vault of skull with subarachnoid, subdural, and extradural hemorrhage, with loss of consciousness of unspecified duration	0.151229	409	0.000363351	737	0	1386	800.76
ICD9CM	Open fracture of vault of skull with cerebral laceration and contusion, with loss of consciousness of unspecified duration	0.151229	409	0.000363351	737	0	1386	800.66
ICD9CM	Open fracture of vault of skull with intracranial injury of other and unspecified nature, with loss of consciousness of unspecified duration	0.151229	409	0.000363351	737	0	1386	800.96
ATC 4th	Specific immunoglobulins	0.150998	410	0.237144	215	0.197366	276	J06BB
ICD9CM	Bipolar I disorder, most recent episode (or current) depressed, in partial or unspecified remission	0.148933	411	3.57e-06	1088	7.56e-06	1173	296.55
ICD9CM	Occlusion and stenosis of carotid artery without mention of cerebral infarction	0.14796	412	0.00262661	493	0.00138897	673	433.1
ICD9CM	Subdural hemorrhage following injury without mention of open intracranial wound, unspecified state of consciousness	0.146729	413	0.00119752	599	0.00072922	752	852.2
ICD9CM	Closed fracture of mandible, angle of jaw	0.146192	414	0.000371757	736	4.58e-06	1198	802.25
ICD9CM	Unspecified drug dependence, continuous	0.146178	415	0.00477102	427	0.00357756	552	304.91
ICD9CM	Open fracture of mandible, angle of jaw	0.14551	416	0.000337935	746	9.74e-07	1278	802.35
ATC 4th	Other cytotoxic antibiotics	0.145186	417	0.00377517	448	0.00596847	503	L01DC
ATC 4th	Testosterone-5-alpha reductase inhibitors	0.144042	418	0.00384739	446	0.0040734	543	G04CB
ICD9CM	Atrial flutter	0.14344	419	0.0010924	610	0.000732281	751	427.32
ICD9CM	Aseptic necrosis of bone, other	0.143357	421	0.000427817	717	0.000185285	908	733.49
ATC 4th	Other antiinflammatory and antirheumatic agents, non-steroids	0.142895	422	0.00248998	498	0.00326017	561	M01AX
ATC 4th	Paramagnetic contrast media	0.142809	423	2.12e-05	984	0.000122684	956	V08CA
ATC 4th	Beta-lactamase resistant penicillins	0.142606	424	0.228219	217	0.131946	314	J01CF
ATC 4th	Androstan derivatives	0.142353	425	1.81e-08	1215	0	1386	A14AA
ATC 4th	Aminosalicylic acid and similar agents	0.141911	427	0.174269	238	0.180528	286	A07EC
ICD9CM	Body Mass Index 50.0-59.9, adult	0.14084	428	2.23e-05	980	2.3e-05	1092	V85.43
ATC 4th	Antiarrhythmics, class III	0.140459	429	0.00142884	576	0.00167645	645	C01BD
ICD9CM	Infection and inflammatory reaction due to other internal prosthetic device, implant, and graft	0.139627	430	0.000220966	789	0.000102664	974	996.69
ATC 4th	Imidazoline receptor agonists	0.139591	431	0.0052828	413	0.00103502	706	C02AC
ICD9CM	Closed fracture of second cervical vertebra	0.138806	432	0.000719265	659	0.000300527	859	805.02
ICD9CM	Presenile dementia, uncomplicated	0.13858	433	0.000283804	767	0.00164851	648	290.1
ICD9CM	Closed fracture of base of skull with subarachnoid, subdural, and extradural hemorrhage, with prolonged [more than 24 hours] loss of consciousness, without return to pre-existing conscious level	0.137172	434	3.66e-06	1084	0	1386	801.25
ICD9CM	Closed fracture of base of skull with cerebral laceration and contusion, with prolonged [more than 24 hours] loss of consciousness, without return to pre-existing conscious level	0.137172	434	3.66e-06	1084	0	1386	801.15
ICD9CM	Closed fracture of base of skull with intracranial injury of other and unspecified nature, with prolonged [more than 24 hours] loss of consciousness, without return to pre-existing conscious level	0.137172	434	3.66e-06	1084	0	1386	801.45
ICD9CM	Closed fracture of base of skull with other and unspecified intracranial hemorrhage, with prolonged [more than 24 hours] loss of consciousness, without return to pre-existing conscious level	0.137172	434	3.66e-06	1084	0	1386	801.35
ICD9CM	Closed fracture of base of skull without mention of intra cranial injury, with prolonged [more than 24 hours] loss of consciousness, without return to pre-existing conscious level	0.137172	434	3.66e-06	1084	0	1386	801.05
ICD9CM	Hypertensive chronic kidney disease, unspecified, with chronic kidney disease stage I through stage IV, or unspecified	0.137142	435	0.00587278	403	0.00392704	545	403.9
ICD9CM	Localization-related (focal) (partial) epilepsy and epileptic syndromes with complex partial seizures, with intractable epilepsy	0.136487	436	0.112791	272	0.0788565	351	345.41
ICD9CM	Closed fracture of mandible, body, other and unspecified	0.134564	437	0.000101597	861	0.000667473	765	802.28
ICD9CM	Closed fracture of seventh cervical vertebra	0.1338	438	0.00828436	376	0.00724223	479	805.07
ATC 4th	Drugs for treatment of lepra	0.132904	439	0.000527498	695	0.00237985	597	J04BA
ICD9CM	Diabetes with other specified manifestations, type II or unspecified type, not stated as uncontrolled	0.132833	440	0.00475129	428	0.000832623	735	250.8
ICD9CM	Other specified intestinal obstruction	0.132106	441	0.0033523	465	0.00111692	695	560.89
ICD9CM	Systemic inflammatory response syndrome due to noninfectious process with acute organ dysfunction	0.131326	442	3.13e-09	1229	0	1386	995.94
ICD9CM	Unspecified schizophrenia, chronic	0.131214	443	0	1248	0	1386	295.92
ICD9CM	Subarachnoid hemorrhage following injury without mention of open intracranial wound, unspecified state of consciousness	0.131174	444	0.00159199	552	0.000503018	801	852
ICD9CM	Bipolar I disorder, most recent episode (or current) mixed, mild	0.1307	445	8.67e-05	873	0	1386	296.61
ICD9CM	Paranoid type schizophrenia, chronic with acute exacerbation	0.130406	446	4.09e-06	1076	6.53e-06	1182	295.34
ICD9CM	Closed fracture of third cervical vertebra	0.129935	447	5.12e-05	920	3.34e-06	1222	805.03
ICD9CM	Subendocardial infarction, initial episode of care	0.12822	448	0.00404271	442	0.00224189	603	410.71
ICD9CM	Suicide and self-inflicted injuries by jumping from residential premises	0.127208	449	2.85e-06	1095	1.11e-05	1148	E957.0
ATC 4th	Somatostatin and analogues	0.126458	450	0.00115886	602	9.35e-05	979	H01CB
ICD9CM	Suicide and self-inflicted injury by other specified means	0.126054	451	0.00876045	369	0.0312891	395	E953.8
ATC 4th	Aromatase inhibitors	0.125786	452	0.0119004	350	0.0102512	447	L02BG
ICD9CM	Major depressive affective disorder, single episode, in partial or unspecified remission	0.124366	453	0.757935	138	0.80169	155	296.25
ICD9CM	Reflex sympathetic dystrophy of the lower limb	0.123569	454	0.0385083	313	0.0691829	360	337.22
ICD9CM	Migraine without aura, without mention of intractable migraine without mention of status migrainosus	0.122622	455	1.30775	102	1.16901	127	346.1
ICD9CM	Migraine without aura, without mention of intractable migraine with status migrainosus	0.122622	455	1.30775	102	1.16901	127	346.12
ICD9CM	Systemic inflammatory response syndrome, unspecified	0.120335	456	0.0028643	485	0.00238898	596	995.9
ICD9CM	Closed fracture of base of skull with other and unspecified intracranial hemorrhage, with no loss of consciousness	0.120071	457	0.00516855	416	0.00206985	614	801.31
ICD9CM	Closed fracture of base of skull with subarachnoid, subdural, and extradural hemorrhage, with no loss of consciousness	0.120071	457	0.00516855	416	0.00206985	614	801.21
ICD9CM	Closed fracture of base of skull with cerebral laceration and contusion, with no loss of consciousness	0.120071	457	0.00516855	416	0.00206985	614	801.11
ICD9CM	Closed fracture of base of skull with intracranial injury of other and unspecified nature, with no loss of consciousness	0.120071	457	0.00516855	416	0.00206985	614	801.41
ICD9CM	Closed fracture of base of skull without mention of intra cranial injury, with no loss of consciousness	0.120071	457	0.00516855	416	0.00206985	614	801.01
ICD9CM	Autoimmune hepatitis	0.119828	458	5.96e-06	1059	3.25e-06	1223	571.42
ATC 4th	Preparations with no effect on uric acid metabolism	0.119681	459	0.163434	245	0.10437	330	M04AC
ICD9CM	Other forms of epilepsy and recurrent seizures, without mention of intractable epilepsy	0.117816	461	0.42473	173	0.40828	211	345.8
ICD9CM	Closed fracture of base of skull with subarachnoid, subdural, and extradural hemorrhage, with concussion, unspecified	0.116965	462	4.95e-06	1067	4.29e-05	1055	801.29
ICD9CM	Closed fracture of base of skull with intracranial injury of other and unspecified nature, with concussion, unspecified	0.116965	462	4.95e-06	1067	4.29e-05	1055	801.49
ICD9CM	Closed fracture of base of skull without mention of intra cranial injury, with concussion, unspecified	0.116965	462	4.95e-06	1067	4.29e-05	1055	801.09
ICD9CM	Closed fracture of base of skull with other and unspecified intracranial hemorrhage, with concussion, unspecified	0.116965	462	4.95e-06	1067	4.29e-05	1055	801.39
ICD9CM	Closed fracture of base of skull with cerebral laceration and contusion, with concussion, unspecified	0.116965	462	4.95e-06	1067	4.29e-05	1055	801.19
ICD9CM	Other complications due to nervous system device, implant, and graft	0.116148	463	8.73e-05	872	0.000176039	916	996.75
ICD9CM	Extrinsic asthma, unspecified	0.115953	464	0.361098	185	0.233732	259	493
ICD9CM	Other complications due to renal dialysis device, implant, and graft	0.115584	465	0.00157921	554	4.56e-05	1050	996.73
ICD9CM	Other pulmonary embolism and infarction	0.115346	466	0.0256352	325	0.012118	436	415.19
ICD9CM	Febrile convulsions (simple), unspecified	0.114985	468	0.145154	259	0.162181	294	780.31
ICD9CM	Nephritis and nephropathy, not specified as acute or chronic, in diseases classified elsewhere	0.114685	469	0.00143906	575	0.000242574	885	583.81
ICD9CM	Glucocorticoid deficiency	0.113362	470	0.0201171	335	0.0137223	429	255.41
ICD9CM	Acute glomerulonephritis with other specified pathological lesion in kidney	0.113084	471	0.00101035	624	0.000555524	786	580.89
ATC 4th	Platinum compounds	0.113037	472	6.66e-07	1142	5.45e-06	1190	L01XA
ICD9CM	Major depressive affective disorder, single episode, mild	0.112802	473	0.215424	220	0.195061	278	296.21
ATC 4th	Other antifungals for topical use	0.112342	474	0.633825	149	0.565526	186	D01AE
ICD9CM	Other specified drug dependence, unspecified	0.111053	475	0.101482	276	0.077347	353	304.6
ICD9CM	Septicemia due to gram-negative organism, unspecified	0.110495	476	1.57e-07	1171	3.37e-07	1313	38.4
ICD9CM	Closed fracture of lower end of femur, unspecified part	0.110185	477	0.00100365	628	0.00321733	566	821.2
ICD9CM	Other closed skull fracture without mention of intracranial injury, unspecified state of consciousness	0.109975	478	0.000433647	715	0.000134659	944	803
ICD9CM	Systemic inflammatory response syndrome due to noninfectious process without acute organ dysfunction	0.109918	479	4.78e-05	925	0.00100245	713	995.93
ICD9CM	Intrinsic asthma with (acute) exacerbation	0.109247	480	0.00483228	425	0.00777001	474	493.12
ICD9CM	Diabetes mellitus without mention of complication, type I [juvenile type], uncontrolled	0.109186	481	0.00210896	510	0.00192095	623	250.03
ICD9CM	Pressure ulcer, stage I	0.108852	483	2.27e-06	1107	0.000856776	730	707.21
ICD9CM	Neurofibromatosis, unspecified	0.107408	484	0.000343052	742	0.000674883	763	237.7
ATC 4th	Anti-estrogens	0.107276	485	0.00170247	541	0.00145437	667	L02BA
ICD9CM	Diabetes with unspecified complication, type II or unspecified type, uncontrolled	0.107043	486	9.07e-05	866	0.000166311	923	250.92
ICD9CM	Thyrotoxicosis without mention of goiter or other cause, and without mention of thyrotoxic crisis or storm	0.106731	487	0.0334273	317	0.0172427	421	242.9
ICD9CM	Mechanical complication due to breast prosthesis	0.106703	488	3.69e-05	947	0.000599628	777	996.54
ATC 4th	Beta blocking agents	0.106301	489	1.86e-05	994	1.31e-08	1361	S01ED
ICD9CM	Migraine with aura, without mention of intractable migraine without mention of status migrainosus	0.106075	490	1.18775	108	0.901816	141	346
ICD9CM	Burn [any degree] involving 20-29 percent of body surface with third degree burn, 20-29%	0.105589	491	0	1248	0	1386	948.22
ICD9CM	Acute myocardial infarction of other anterior wall, initial episode of care	0.105488	492	0.000869486	641	0.000641688	768	410.11
ICD9CM	Mechanical complication of tracheostomy	0.105376	493	0	1248	0	1386	519.02
ATC 4th	Monobactams	0.104319	494	0	1248	0	1386	J01DF
ICD9CM	Sinoatrial node dysfunction	0.104081	495	0.0161805	341	0.013187	431	427.81
ICD9CM	Other complications due to internal joint prosthesis	0.103613	496	0.00483046	426	0.00042118	816	996.77
ATC 4th	Sclerosing agents for local injection	0.103492	497	8.33e-06	1034	1.49e-08	1358	C05BB
ATC 4th	Vinca alkaloids and analogues	0.10336	498	0	1248	0	1386	L01CA
ICD9CM	Below knee amputation status	0.102975	499	0.00153495	560	0.000396715	821	V49.75
ICD9CM	Diabetes with neurological manifestations, type II or unspecified type, not stated as uncontrolled	0.101306	500	0.00343645	461	0.0044712	528	250.6
ICD9CM	Aseptic necrosis of head of humerus	0.100976	501	0.000909239	637	0.000210606	896	733.41
ATC 4th	Pyrimidine analogues	0.0998024	502	0.00450955	434	0.00104656	704	L01BC
ICD9CM	Above knee amputation status	0.0995042	503	3.73e-05	946	0.00628158	496	V49.76
ICD9CM	Cardiogenic shock	0.0990386	504	0.00153449	561	0	1386	785.51
ICD9CM	Subarachnoid hemorrhage following injury without mention of open intracranial wound, with loss of consciousness of unspecified duration	0.0983255	505	0.00114047	603	0.000111704	966	852.06
ATC 4th	ACTH	0.0981922	506	0.00653523	393	0.00435348	533	H01AA
ATC 4th	Corticosteroids, very potent (group IV)	0.0977382	507	0.348342	187	0.347767	226	D07AD
ICD9CM	Open fracture of ilium	0.0972312	508	8.02e-07	1139	0	1386	808.51
ICD9CM	Reflux esophagitis	0.0966933	509	0.30438	194	0.210518	273	530.11
ICD9CM	Other complications due to other internal prosthetic device, implant, and graft	0.0965019	510	0.000554763	689	0.00160619	652	996.79
ICD9CM	Other amputation stump complication	0.0959944	511	0.000736364	658	1.05e-05	1151	997.69
ICD9CM	Septicemia due to escherichia coli [E. coli]	0.0959804	512	0.0822814	284	0.0893277	346	38.42
ICD9CM	Peritoneal abscess	0.0956127	513	0.161636	247	0.169123	291	567.22
ATC 4th	Selective immunosuppressants	0.0953415	514	0.00468349	430	0.00476011	520	L04AA
ICD9CM	Secondary malignant neoplasm of other specified sites	0.0952197	515	5.31e-06	1066	0.00342199	558	198.89
ICD9CM	Chronic obstructive asthma, unspecified	0.0952117	516	0.00857241	371	0.00958754	456	493.2
ATC 4th	Calcitonin preparations	0.0951971	517	6.15e-06	1055	0.00188393	628	H05BA
ICD9CM	Closed fracture of mandible, unspecified site	0.0930419	519	0.00164887	547	0.00148734	665	802.2
ATC 4th	Corticosteroids, plain	0.0923233	520	0.588825	154	0.438692	205	S01BA
ICD9CM	Other staphylococcal septicemia	0.0922162	521	4.21e-06	1074	0.00104809	703	38.19
ICD9CM	Diabetes with other specified manifestations, type I [juvenile type], uncontrolled	0.0919959	522	2.46e-07	1161	0.00450784	527	250.83
ICD9CM	Open fracture of base of skull with cerebral laceration and contusion, with loss of consciousness of unspecified duration	0.0911877	524	9.05e-05	868	2.46e-07	1319	801.66
ICD9CM	Open fracture of base of skull with subarachnoid, subdural, and extradural hemorrhage, with loss of consciousness of unspecified duration	0.0911877	524	9.05e-05	868	2.46e-07	1319	801.76
ICD9CM	Open fracture of base of skull without mention of intracranial injury, with loss of consciousness of unspecified duration	0.0911877	524	9.05e-05	868	2.46e-07	1319	801.56
ICD9CM	Open fracture of base of skull with intracranial injury of other and unspecified nature, with loss of consciousness of unspecified duration	0.0911877	524	9.05e-05	868	2.46e-07	1319	801.96
ICD9CM	Open fracture of base of skull with other and unspecified intracranial hemorrhage, with loss of consciousness of unspecified duration	0.0911877	524	9.05e-05	868	2.46e-07	1319	801.86
ICD9CM	Closed fracture of fifth cervical vertebra	0.0910465	525	0.00260656	494	0.00820198	468	805.05
ICD9CM	Intracranial injury of other and unspecified nature without mention of open intracranial wound, with no loss of consciousness	0.0910426	526	0.00112917	604	0.00211571	613	854.01
ICD9CM	Infection and inflammatory reaction due to indwelling urinary catheter	0.0885686	527	1.98e-08	1213	0.00123279	685	996.64
ICD9CM	Other closed fracture of lower end of femur	0.0885264	528	0.00337371	464	4.33e-05	1053	821.29
ICD9CM	Closed fracture of base of skull with subarachnoid, subdural, and extradural hemorrhage, unspecified state of consciousness	0.0882976	529	3.82e-05	942	2e-06	1242	801.2
ICD9CM	Diabetes with ketoacidosis, type I [juvenile type], not stated as uncontrolled	0.0878634	530	6.09e-05	906	1.12e-05	1146	250.11
ICD9CM	Bipolar I disorder, most recent episode (or current) manic, mild	0.0875104	531	0.000461119	708	0.000297181	862	296.41
ICD9CM	Diabetes with renal manifestations, type II or unspecified type, uncontrolled	0.0867749	532	0.00014491	824	4.9e-08	1349	250.42
ICD9CM	Generalized convulsive epilepsy, without mention of intractable epilepsy	0.0865352	533	0.0640301	295	0.0598127	369	345.1
ICD9CM	Closed posterior dislocation of hip	0.0860352	534	0.000389486	728	0.00077836	746	835.01
ATC 4th	Meningococcal vaccines	0.0849284	535	0	1248	0	1386	J07AH
ATC 4th	Pyrimidine derivatives	0.0845329	536	1.22e-05	1021	1.08e-05	1149	C02DC
ICD9CM	Methicillin susceptible pneumonia due to Staphylococcus aureus	0.0843529	537	0.00243983	503	0.000298391	860	482.41
ATC 4th	Tests for bile duct patency	0.0839258	538	0.000356817	741	2.66e-05	1084	V04CC
ICD9CM	Other impaction of intestine	0.0837178	539	0.00207827	514	0.000352939	839	560.39
ATC 4th	Hydrazides	0.0833043	540	1.08911	114	0.83777	151	J04AC
ICD9CM	Dementia in conditions classified elsewhere without behavioral disturbance	0.0831312	541	0.000103748	858	2.25e-07	1324	294.1
ICD9CM	Sedative, hypnotic or anxiolytic dependence, in remission	0.0827621	542	0.026935	324	0.0184747	419	304.13
ICD9CM	Closed dislocation of hip, unspecified site	0.0825802	543	0.175795	235	0.161189	295	835
ICD9CM	Pressure ulcer, unspecified site	0.0825166	544	0.00059903	681	0.00327077	560	707
ICD9CM	Other infections involving bone in diseases classified elsewhere, other specified sites	0.0815859	545	0	1248	6.2e-06	1184	730.88
ICD9CM	Closed fracture of vault of skull without mention of intracranial injury, unspecified state of consciousness	0.0808581	546	0.00144477	572	0.000401258	820	800
ATC 4th	Phenol and derivatives	0.0805933	547	0.368152	183	0.261383	250	D08AE
ICD9CM	Other and unspecified intracranial hemorrhage following injury without mention of open intracranial wound, with loss of consciousness of unspecified duration	0.0802499	548	9.06e-05	867	0.000187898	907	853.06
ATC 4th	Antidiarrheal microorganisms	0.0798199	549	0	1248	0	1386	A07FA
ICD9CM	Renal dialysis status	0.079101	550	0.00015311	819	0.000253887	881	V45.11
ICD9CM	Other gastrostomy complications	0.0785792	551	1.5e-08	1216	4.42e-07	1304	536.49
ICD9CM	Simple type schizophrenia, unspecified	0.0785761	552	2.02e-10	1242	0	1386	295
ATC 4th	Other antivirals	0.0779203	553	0.160964	249	0.150792	301	J05AX
ATC 4th	Morphinan derivatives	0.0777049	554	3.51e-05	950	0.00116974	691	N02AF
ICD9CM	Schizophrenic disorders, residual type, chronic	0.0776741	555	0	1248	0	1386	295.62
ATC 4th	Dipeptidyl peptidase 4 (DPP-4) inhibitors	0.0767578	556	0.00581998	405	0.00312278	570	A10BH
ICD9CM	Barrett's esophagus	0.0766516	557	0.00132568	585	0.0040949	541	530.85
ICD9CM	Mechanical complication due to other implant and internal device, not elsewhere classified	0.0765863	558	0.00298678	482	0.000421375	815	996.59
ATC 4th	Vitamin D and analogues	0.0753197	559	3.51222	34	2.88868	55	A11CC
ICD9CM	Benign renovascular hypertension	0.0753129	560	1.16e-07	1174	0	1386	405.11
ATC 4th	Antiinflammatory agents, non-steroids	0.0747736	561	0.830114	130	0.802155	154	S01BC
ICD9CM	Closed fracture of mandible, ramus, unspecified	0.0740597	562	0.000461875	707	0.000352565	840	802.24
ICD9CM	Somatization disorder	0.0736169	563	0.0279784	323	0.00818573	469	300.81
ICD9CM	Closed fracture of sixth cervical vertebra	0.073509	564	0.000469209	703	0.000509726	800	805.06
ICD9CM	Suicide and self-inflicted injury by caustic substances, except poisoning	0.0734716	565	0.0447502	310	0.0530222	376	E958.7
ICD9CM	Diabetes with unspecified complication, type I [juvenile type], uncontrolled	0.0733961	566	1.32e-06	1122	5.79e-07	1301	250.93
ICD9CM	Other and unspecified cerebral laceration and contusion, without mention of open intracranial wound, unspecified state of consciousness	0.0730352	567	0.00019055	802	0.00113215	694	851.8
ICD9CM	Aortic ectasia, unspecified site	0.0729308	568	1.95e-08	1214	2.36e-05	1090	447.7
ATC 4th	Monoclonal antibodies	0.0726341	569	6.53e-05	899	0	1386	L01XC
ICD9CM	Opioid type dependence, in remission	0.0723624	570	0.395144	179	0.267323	249	304.03
ATC 4th	Pyrethrines, incl. synthetic compounds	0.0722819	571	0.385171	181	0.279331	240	P03AC
ICD9CM	Atherosclerosis of native arteries of the extremities with gangrene	0.072003	572	0	1248	0	1386	440.24
ICD9CM	Diabetes with hyperosmolarity, type II or unspecified type, not stated as uncontrolled	0.0718434	573	5.15e-07	1151	0.000213064	895	250.2
ICD9CM	Suicide and self-inflicted poisoning by other carbon monoxide	0.0706557	574	3.95e-06	1079	1.48e-05	1127	E952.1
ICD9CM	Nephritis and nephropathy, not specified as acute or chronic, with other specified pathological lesion in kidney	0.0705335	575	0.000978672	631	9.26e-05	980	583.89
ICD9CM	Other complications due to other vascular device, implant, and graft	0.0705056	576	0.00246997	501	0.00189533	626	996.74
ICD9CM	Drug induced sleep disorders	0.0704576	577	0.00841176	373	0.00687278	484	292.85
ICD9CM	Ventricular fibrillation	0.070059	578	0.000203635	797	0.000165544	924	427.41
ICD9CM	Other septicemia due to gram-negative organisms	0.0692538	579	0.00064335	677	0.000246186	884	38.49
ICD9CM	Marfan syndrome	0.0692369	580	0.000577665	684	0.00037123	830	759.82
ICD9CM	Other specified hemiplegia and hemiparesis affecting unspecified side	0.0689769	581	0.187589	230	0.125672	318	342.8
ICD9CM	Cannabis dependence, in remission	0.0687061	582	0.149247	256	0.137586	310	304.33
ICD9CM	Closed fracture of ilium	0.0686322	583	0.000131574	834	0.000521655	797	808.41
ICD9CM	Complications of transplanted liver	0.0686013	584	5.33e-07	1149	2.78e-09	1373	996.82
ICD9CM	Open fracture of base of skull with other and unspecified intracranial hemorrhage, with prolonged [more than 24 hours] loss of consciousness, without return to pre-existing conscious level	0.0685532	585	0	1248	0	1386	801.85
ICD9CM	Open fracture of base of skull with subarachnoid, subdural, and extradural hemorrhage, with prolonged [more than 24 hours] loss of consciousness, without return to pre-existing conscious level	0.0685532	585	0	1248	0	1386	801.75
ICD9CM	Open fracture of base of skull with intracranial injury of other and unspecified nature, with prolonged [more than 24 hours] loss of consciousness, without return to pre-existing conscious level	0.0685532	585	0	1248	0	1386	801.95
ICD9CM	Open fracture of base of skull without mention of intracranial injury, with prolonged [more than 24 hours] loss of consciousness, without return to pre-existing conscious level	0.0685532	585	0	1248	0	1386	801.55
ICD9CM	Open fracture of base of skull with cerebral laceration and contusion, with prolonged [more than 24 hours] loss of consciousness, without return to pre-existing conscious level	0.0685532	585	0	1248	0	1386	801.65
ICD9CM	Bipolar I disorder, most recent episode (or current) depressed, in full remission	0.0683302	586	5.73e-05	911	8.18e-05	994	296.56
ICD9CM	Pressure ulcer, stage III	0.0682191	587	0.00193027	521	0	1386	707.23
ICD9CM	Tracheostomy complication, unspecified	0.067874	588	2.48e-07	1160	0	1386	519
ATC 4th	Taxanes	0.0675836	589	6.17e-06	1054	6.92e-06	1178	L01CD
ATC 4th	Other anti-dementia drugs	0.067451	590	0.00210221	512	0.00156648	656	N06DX
ICD9CM	Dissection of aorta, unspecified site	0.0673403	591	0.000282001	768	0.000129989	949	441
ICD9CM	Variants of migraine, not elsewhere classified, without mention of intractable migraine without mention of status migrainosus	0.0666689	592	0.327243	191	0.297129	235	346.2
ICD9CM	Chronic hepatitis C with hepatic coma	0.0662389	593	5.77e-05	910	0	1386	70.44
ICD9CM	Acute esophagitis	0.0661125	594	0.000592989	682	0.000949943	720	530.12
ATC 4th	Detoxifying agents for antineoplastic treatment	0.0660868	595	0.00579472	406	8.86e-05	983	V03AF
ICD9CM	Chronic respiratory failure	0.0658208	596	2.12e-05	983	3.73e-05	1064	518.83
ICD9CM	Central nervous system complication	0.065438	597	0.0034578	460	0.000305448	858	997.01
ICD9CM	Oppositional defiant disorder	0.0653849	598	0.0115212	352	0.00539634	513	313.81
ICD9CM	Closed fracture of vault of skull with intracranial injury of other and unspecified nature, with prolonged [more than 24 hours] loss of consciousness, without return to pre-existing conscious level	0.0653422	599	0	1248	0	1386	800.45
ICD9CM	Closed fracture of vault of skull with other and unspecified intracranial hemorrhage, with prolonged [more than 24 hours] loss of consciousness, without return to pre-existing conscious level	0.0653422	599	0	1248	0	1386	800.35
ICD9CM	Closed fracture of vault of skull with cerebral laceration and contusion, with prolonged [more than 24 hours] loss of consciousness, without return to pre-existing conscious level	0.0653422	599	0	1248	0	1386	800.15
ICD9CM	Closed fracture of vault of skull with subarachnoid, subdural, and extradural hemorrhage, with prolonged [more than 24 hours] loss of consciousness, without return to pre-existing conscious level	0.0653422	599	0	1248	0	1386	800.25
ICD9CM	Closed fracture of vault of skull without mention of intracranial injury, with prolonged [more than 24 hours] loss of consciousness, without return to pre-existing conscious level	0.0653422	599	0	1248	0	1386	800.05
ICD9CM	Other disorders of impulse control	0.0651893	600	0.14615	258	0.0980988	334	312.39
ICD9CM	Complication of reattached lower extremity, other and unspecified	0.0646691	602	5.76e-11	1246	0	1386	996.96
ICD9CM	Other complications due to unspecified device, implant, and graft	0.0644496	603	0.00148152	568	0.00245314	594	996.7
ICD9CM	Drug-induced psychotic disorder with delusions	0.0641124	604	1.26e-05	1019	5.76e-07	1302	292.11
ICD9CM	Open fracture of vault of skull without mention of intracranial injury, unspecified state of consciousness	0.0634953	605	2.62e-08	1206	0	1386	800.5
ICD9CM	Dissociative disorder or reaction, unspecified	0.0630268	606	0.185164	231	0.216784	269	300.15
ICD9CM	Late effects of cerebrovascular disease, hemiplegia affecting unspecified side	0.0629689	607	0.000116989	846	1.61e-06	1255	438.2
ICD9CM	Infection and inflammatory reaction due to other internal orthopedic device, implant, and graft	0.062937	608	0.00689355	389	0.000777878	747	996.67
ICD9CM	Acute venous embolism and thrombosis of unspecified deep vessels of lower extremity	0.0624645	609	0.0103539	357	0.00632363	493	453.4
ICD9CM	Autoimmune disease, not elsewhere classified	0.0623395	610	0.000655105	674	8.73e-05	984	279.49
ICD9CM	Other colostomy and enterostomy complication	0.0622861	611	6.42e-05	900	5.3e-05	1040	569.69
ICD9CM	Cocaine dependence, in remission	0.061733	612	0.623781	150	0.488817	197	304.23
ICD9CM	Generalized convulsive epilepsy, with intractable epilepsy	0.0613474	613	5.13e-05	919	0.000715271	754	345.11
ICD9CM	Burn [any degree] involving 40-49 percent of body surface with third degree burn, 40-49%	0.0613306	614	0	1248	0	1386	948.44
ICD9CM	Dementia in conditions classified elsewhere with behavioral disturbance	0.060631	615	0.00363439	455	5.42e-05	1037	294.11
ICD9CM	Diabetes with ketoacidosis, type II or unspecified type, not stated as uncontrolled	0.0605447	616	0.000519526	697	0.0012387	684	250.1
ICD9CM	Sickle-cell disease, unspecified	0.0605325	617	0.000813662	648	0.00139421	672	282.6
ICD9CM	Catatonic type schizophrenia, unspecified	0.0598861	618	0	1248	0.000166667	920	295.2
ICD9CM	Primary open angle glaucoma	0.0598126	619	0.000517642	699	0.000255925	879	365.11
ICD9CM	Acute myocardial infarction of unspecified site, episode of care unspecified	0.0597866	620	0.0050076	420	0.0123563	435	410.9
ICD9CM	Pathologic fracture of vertebrae	0.0597427	621	0.00394065	445	0.0107187	444	733.13
ICD9CM	Other suppurative peritonitis	0.0596779	622	0.000109244	852	0.000160116	929	567.29
ICD9CM	Unspecified complication of amputation stump	0.0594917	623	0.000642662	678	0.000288711	868	997.6
ICD9CM	Acute and chronic respiratory failure	0.0594403	624	6.48e-09	1222	5.1e-10	1383	518.84
ICD9CM	Diabetes with neurological manifestations, type II or unspecified type, uncontrolled	0.058919	625	0.000268469	771	0	1386	250.62
ICD9CM	Closed fracture of mandible, condylar process	0.058885	626	0.000537018	694	0.000363281	835	802.21
ICD9CM	Other osteoporosis	0.0587516	627	0.00108655	614	6.23e-07	1298	733.09
ATC 4th	Other antiemetics	0.0585684	628	0.0712694	290	0.0591962	370	A04AD
ATC 4th	Other drugs for treatment of tuberculosis	0.0585236	629	0.00106253	617	0.00103142	707	J04AK
ICD9CM	Body Mass Index 60.0-69.9, adult	0.0583978	630	1.12e-08	1218	0	1386	V85.44
ICD9CM	Acute myocardial infarction of other inferior wall, initial episode of care	0.0583231	631	0.000215277	791	0.00111252	696	410.41
ICD9CM	Phlebitis and thrombophlebitis of deep veins of lower extremities, other	0.0581011	632	0.00625181	397	0.0115355	440	451.19
ATC 4th	Methyldopa	0.0576185	633	0.00692383	388	0.00249724	590	C02AB
ICD9CM	Chronic viral hepatitis B without mention of hepatic coma without mention of hepatitis delta	0.0574939	634	0.00462889	433	0.00960927	454	70.32
ICD9CM	Esophageal varices in diseases classified elsewhere, without mention of bleeding	0.0572317	635	1.75e-05	999	0	1386	456.21
ICD9CM	Diabetes with ophthalmic manifestations, type I [juvenile type], not stated as uncontrolled	0.0562766	636	5.72e-06	1062	1.01e-07	1345	250.51
ICD9CM	Localization-related (focal) (partial) epilepsy and epileptic syndromes with simple partial seizures, without mention of intractable epilepsy	0.0562103	637	0.090381	280	0.0721635	357	345.5
ICD9CM	Open fractures involving skull or face with other bones, without mention of intracranial injury, unspecified state of consciousness	0.0558303	638	0	1248	0	1386	804.5
ICD9CM	Atherosclerosis of native arteries of the extremities with rest pain	0.055826	639	2.44e-07	1162	5.95e-05	1026	440.22
ICD9CM	Bipolar I disorder, most recent episode (or current) mixed, in partial or unspecified remission	0.0556999	640	0.000253149	779	1.15e-05	1143	296.65
ICD9CM	Other and unspecified intracranial hemorrhage following injury without mention of open intracranial wound, unspecified state of consciousness	0.0555331	641	0.0029872	481	0.0043857	531	853
ATC 4th	Other parasympathomimetics	0.0554541	642	0.000319746	754	0.000544714	788	N07AX
ICD9CM	Closed fracture of fourth cervical vertebra	0.0549618	643	0.000127389	835	1.59e-05	1122	805.04
ICD9CM	Cyclothymic disorder	0.0548736	644	0.637864	147	0.546663	189	301.13
ICD9CM	Other thalassemia	0.054722	645	0.0101491	360	0.00716205	480	282.49
ICD9CM	Other specified episodic mood disorder	0.0546956	646	0.450451	170	0.459014	203	296.99
ICD9CM	Bipolar I disorder, most recent episode (or current) manic, severe, without mention of psychotic behavior	0.0545879	647	0.0461412	309	0.0313051	394	296.43
ATC 4th	Somatropin and somatropin agonists	0.0541511	648	2.37e-08	1209	0	1386	H01AC
ICD9CM	Essential thrombocythemia	0.0537549	649	0.00436855	435	0.0057262	507	238.71
ICD9CM	Open fracture of mandible, ramus, unspecified	0.0537127	650	0.000372739	735	2.12e-09	1375	802.34
ICD9CM	Background diabetic retinopathy	0.0536273	651	0.000259479	775	2.94e-05	1077	362.01
ICD9CM	Unspecified hypertensive heart disease with heart failure	0.0533748	652	2.6e-06	1100	0	1386	402.91
ICD9CM	Occlusion and stenosis of multiple and bilateral precerebral arteries without mention of cerebral infarction	0.0526425	654	5.41e-05	914	0.00254545	586	433.3
ICD9CM	Other toe(s) amputation status	0.0525936	655	0.000567687	687	2.27e-06	1238	V49.72
ICD9CM	Hallucinogen dependence, unspecified	0.0524716	656	0.472284	164	0.437255	207	304.5
ICD9CM	Unspecified osteomyelitis, pelvic region and thigh	0.0522546	657	0.00396497	444	1.43e-08	1360	730.25
ICD9CM	Mechanical complication of gastrostomy	0.0521711	658	0.000107186	856	0.000565203	783	536.42
ICD9CM	Suicide and self-inflicted injuries by jumping from unspecified site	0.0521494	659	0	1248	0	1386	E957.9
ATC 4th	Other antianemic preparations	0.0519094	660	0.00397881	443	0.000624987	770	B03XA
ICD9CM	Other specified pervasive developmental disorders, current or active state	0.0516155	661	0.0515654	304	0.0294837	400	299.8
ICD9CM	Pressure ulcer, hip	0.0511986	662	0	1248	0	1386	707.04
ICD9CM	Closed fracture of mandible, subcondylar	0.0510627	663	0.000322706	751	0.000805683	742	802.22
ICD9CM	Other complications due to other cardiac device, implant, and graft	0.05079	664	6.17e-07	1145	6.71e-06	1180	996.72
ICD9CM	Other forms of migraine, with intractable migraine, so stated, without mention of status migrainosus	0.0507141	665	0.00339095	463	0.000322808	851	346.81
ATC 4th	Other immunostimulants	0.0506212	666	0.00172523	539	0.000372697	828	L03AX
ICD9CM	T7-T12 level with unspecified spinal cord injury	0.0504129	667	8.13e-07	1138	1.6e-06	1256	952.15
ATC 4th	Other drugs affecting bone structure and mineralization	0.0503905	668	0	1248	0	1386	M05BX
ICD9CM	Major depressive affective disorder, single episode, in full remission	0.0502075	669	0.316933	192	0.276386	245	296.26
ICD9CM	Acute coronary occlusion without myocardial infarction	0.0502023	670	0	1248	0	1386	411.81
ATC 4th	Bacterial and viral vaccines, combined	0.0500727	671	3.9e-05	940	0	1386	J07CA
ATC 4th	Other agents against leishmaniasis and trypanosomiasis	0.0498342	672	1.03e-07	1179	0	1386	P01CX
ATC 4th	Amino acids	0.0492614	673	0.00346011	459	0.00531006	515	B05XB
ATC 4th	Amino acids	0.0492614	673	0.00346011	459	0.00531006	515	B02AA
ICD9CM	Suicide and self-inflicted poisoning by motor vehicle exhaust gas	0.0490441	674	0.00161523	550	0.00023028	891	E952.0
ICD9CM	Open fracture of base of skull with subarachnoid, subdural, and extradural hemorrhage, with no loss of consciousness	0.0490243	675	0.000177372	805	2.88e-06	1229	801.71
ICD9CM	Open fracture of base of skull without mention of intracranial injury, with no loss of consciousness	0.0490243	675	0.000177372	805	2.88e-06	1229	801.51
ICD9CM	Open fracture of base of skull with other and unspecified intracranial hemorrhage, with no loss of consciousness	0.0490243	675	0.000177372	805	2.88e-06	1229	801.81
ICD9CM	Open fracture of base of skull with cerebral laceration and contusion, with no loss of consciousness	0.0490243	675	0.000177372	805	2.88e-06	1229	801.61
ICD9CM	Burn [any degree] involving 20-29 percent of body surface with third degree burn, 10-19%	0.0489132	676	0	1248	0	1386	948.21
ICD9CM	Reticulosarcoma, intra-abdominal lymph nodes	0.048805	677	0	1248	0	1386	200.03
ICD9CM	Acute venous embolism and thrombosis of deep vessels of distal lower extremity	0.0486426	680	0.00465443	431	0.00423058	536	453.42
ICD9CM	Benign hypertensive heart disease without heart failure	0.0485795	681	0.000488463	702	1.87e-05	1112	402.1
ICD9CM	Other specified peripheral vascular diseases	0.0485193	682	3.48e-05	952	1.47e-05	1128	443.89
ICD9CM	Ulcer of other part of lower limb	0.0483854	683	0.000256515	777	0.00010551	971	707.19
ICD9CM	Intracranial injury of other and unspecified nature with open intracranial wound, unspecified state of consciousness	0.048356	684	6.14e-06	1056	0	1386	854.1
ATC 4th	Podophyllotoxin derivatives	0.0483461	685	0.000315326	756	9.19e-05	982	L01CB
ICD9CM	Other neutropenia	0.0482973	686	2.25e-05	979	0.000290074	865	288.09
ICD9CM	Acute lymphoid leukemia, without mention of having achieved remission	0.0482569	687	0.00305434	480	6.84e-05	1018	204
ICD9CM	Open fracture of lower end of femur, unspecified part	0.04791	688	5.38e-07	1148	2.8e-05	1079	821.3
ATC 4th	Thyroid hormones	0.047781	689	1.63617	89	1.35705	118	H03AA
ICD9CM	Other malignant lymphomas, lymph nodes of axilla and upper limb	0.0476559	690	0	1248	0	1386	202.84
ICD9CM	Polyarticular juvenile rheumatoid arthritis, chronic or unspecified	0.0471551	691	0.000317695	755	0.000155683	932	714.3
ICD9CM	Diabetes with neurological manifestations, type I [juvenile type], not stated as uncontrolled	0.0467479	692	2.34e-05	975	2.4e-07	1320	250.61
ATC 4th	Other dopaminergic agents	0.0467059	693	0	1248	0	1386	N04BX
ICD9CM	Hypertensive heart and chronic kidney disease, benign, with heart failure and chronic kidney disease stage V or end stage renal disease	0.0462512	694	0	1248	0	1386	404.13
ATC 4th	Esters of aminobenzoic acid	0.0460882	695	2.55e-08	1207	0	1386	N01BA
ICD9CM	Closed fracture of T1-T6 level with unspecified spinal cord injury	0.0460709	696	0.00107515	615	0.00186889	631	806.2
ICD9CM	Cocaine dependence, episodic	0.0458419	697	0.00705644	385	0.00443714	529	304.22
ICD9CM	Factitious disorder with predominantly psychological signs and symptoms	0.0456841	698	8.25e-05	878	0.000306465	856	300.16
ICD9CM	Open fracture of base of skull without mention of intracranial injury, unspecified state of consciousness	0.0455656	699	1.37e-05	1012	1.28e-05	1136	801.5
ICD9CM	Pouchitis	0.0448864	700	9.73e-07	1131	0	1386	569.71
ICD9CM	Senile osteoporosis	0.0443915	701	2.42e-05	972	1.09e-07	1343	733.01
ICD9CM	Aseptic necrosis of bone, site unspecified	0.0443259	702	0.00180794	531	0.00160693	651	733.4
ICD9CM	Arterial embolism and thrombosis of lower extremity	0.0441871	703	0.000576022	685	0.000430594	814	444.22
ICD9CM	Mechanical complication due to corneal graft	0.0438195	704	3.61e-06	1086	3.79e-06	1214	996.51
ICD9CM	Subdural hemorrhage following injury without mention of open intracranial wound, with loss of consciousness of unspecified duration	0.0433827	705	0.000107627	855	1.29e-06	1268	852.26
ATC 4th	Protein kinase inhibitors	0.0433479	706	0.00067912	666	1.01e-05	1157	L01XE
ICD9CM	Subarachnoid hemorrhage following injury without mention of open intracranial wound, with brief [less than one hour] loss of consciousness	0.0430959	707	0.000658691	673	3.39e-07	1312	852.02
ICD9CM	Autoimmune lymphoproliferative syndrome	0.0429997	708	0	1248	0	1386	279.41
ICD9CM	Chronic glomerulonephritis with other specified pathological lesion in kidney	0.0428152	709	0	1248	0	1386	582.89
ATC 4th	Antiarrhythmics, class Ib	0.0426656	710	0.000232875	783	0	1386	C01BB
ICD9CM	Subdural hemorrhage following injury with open intracranial wound, unspecified state of consciousness	0.0425916	711	0	1248	2.96e-06	1226	852.3
ICD9CM	Other and unspecified alcohol dependence, episodic	0.0421732	712	2.42641	61	2.17566	82	303.92
ICD9CM	Closed fracture of other specified part of pelvis	0.0421526	713	0.0853712	283	0.0915449	341	808.49
ICD9CM	Chronic combined systolic and diastolic heart failure	0.0421454	714	0	1248	0	1386	428.42
ICD9CM	Other digestive system complications	0.0420842	715	0.00317875	475	0.0131788	432	997.49
ICD9CM	Ventilator associated pneumonia	0.0418667	716	0.000326289	750	2.11e-05	1099	997.31
ICD9CM	Acute systolic heart failure	0.0418174	717	0.000689668	664	0.000814819	738	428.21
ICD9CM	Other Staphylococcus pneumonia	0.0417393	718	6.63e-06	1050	0	1386	482.49
ICD9CM	Ulcer of lower limb, unspecified	0.0413854	719	0.00557444	411	4.17e-06	1207	707.1
ICD9CM	Hereditary hemochromatosis	0.0407019	720	0.000666801	669	2.63e-07	1317	275.01
ICD9CM	Vascular dementia, uncomplicated	0.0403015	721	0.00155641	556	0	1386	290.4
ICD9CM	Closed supracondylar fracture of femur	0.0401692	722	3.81e-05	943	3.29e-05	1071	821.23
ICD9CM	Extradural hemorrhage following injury without mention of open intracranial wound, unspecified state of consciousness	0.0396365	723	0.00151049	565	8.37e-05	990	852.4
ICD9CM	Pressure ulcer, unspecified stage	0.0394761	724	0.000414499	718	0.00020717	899	707.2
ICD9CM	Asphyxia	0.0393287	725	0.00996156	362	0.015408	425	799.01
ICD9CM	Closed fractures involving skull or face with other bones, with intracranial injury of other and unspecified nature, unspecified state of consciousness	0.0392444	726	0.000139042	830	2.19e-07	1325	804.4
ICD9CM	Atherosclerosis of native arteries of the extremities with intermittent claudication	0.0390514	727	4.88e-06	1070	4.12e-07	1307	440.21
ATC 4th	Other antineoplastic agents	0.0387887	728	0.000631396	679	5.98e-05	1025	L01XX
ICD9CM	Subarachnoid hemorrhage following injury without mention of open intracranial wound, with no loss of consciousness	0.0384123	729	0.000169241	808	1.98e-05	1104	852.01
ICD9CM	Pathologic fracture of other specified part of femur	0.0380642	730	3.3e-05	955	6.75e-07	1297	733.15
ICD9CM	Closed fracture of T7-T12 level with unspecified spinal cord injury	0.0378531	731	0.000892136	639	7.16e-05	1011	806.25
ICD9CM	Hemiplegia, unspecified, affecting dominant side	0.0375171	732	0.000404261	723	0.000987785	717	342.91
ATC 4th	Other alkylating agents	0.0374509	733	0.00150123	567	0.000539047	790	L01AX
ATC 4th	Other agents against amoebiasis and other protozoal diseases	0.0372403	734	0.0957493	278	0.0334837	392	P01AX
ATC 4th	Choline esters	0.0370675	735	0.000687023	665	0.000254741	880	N07AB
ICD9CM	Atherosclerosis of native arteries of the extremities with ulceration	0.0370284	736	9.01e-10	1235	0	1386	440.23
ICD9CM	Suicide and self-inflicted poisoning by other specified gases and vapors	0.0367967	737	0.00174357	536	0.00136075	677	E952.8
ICD9CM	Pressure ulcer, buttock	0.0367784	738	0.000173858	807	9.63e-09	1367	707.05
ICD9CM	Idiopathic pulmonary fibrosis	0.0366841	739	4.2e-06	1075	0	1386	516.31
ICD9CM	Pyogenic arthritis, site unspecified	0.0362909	740	0.0016104	551	0.000541849	789	711
ICD9CM	Atherosclerosis of native arteries of the extremities, unspecified	0.0362384	741	0.000986705	630	0.00169823	642	440.2
ICD9CM	Other specified types of schizophrenia, chronic with acute exacerbation	0.0362058	742	0.658798	145	0.549568	188	295.84
ICD9CM	Unspecified renovascular hypertension	0.0360295	743	0.000339723	745	9.63e-05	978	405.91
ICD9CM	Neutropenia, unspecified	0.0358279	744	0.239705	211	0.228626	262	288
ICD9CM	Diabetes with neurological manifestations, type I [juvenile type], uncontrolled	0.0357748	745	7.13e-05	891	0	1386	250.63
ICD9CM	Pneumonia due to other gram-negative bacteria	0.0355793	746	0.00295989	484	0.000181771	910	482.83
ICD9CM	Infection (chronic) of amputation stump	0.0355137	747	0.00109067	611	1.33e-05	1134	997.62
ICD9CM	Atypical manic disorder	0.03541	748	5.81e-07	1146	1.71e-05	1117	296.81
ICD9CM	Diabetes with ketoacidosis, type I [juvenile type], uncontrolled	0.0352888	749	0.00207221	515	0.000152949	934	250.13
ICD9CM	Immune thrombocytopenic purpura	0.0352251	750	0.00152768	562	0.0046877	524	287.31
ICD9CM	Other complications due to genitourinary device, implant, and graft	0.0348225	751	0.285866	200	0.277875	242	996.76
ICD9CM	Diabetes with unspecified complication, type II or unspecified type, not stated as uncontrolled	0.034607	752	0.00192201	523	0.000998151	715	250.9
ICD9CM	Unspecified osteomyelitis, site unspecified	0.0342968	753	0.00570001	408	0.00290346	576	730.2
ICD9CM	Coronary atherosclerosis of autologous vein bypass graft	0.0337866	754	4.46e-10	1241	5.43e-08	1348	414.02
ICD9CM	Acute venous embolism and thrombosis of deep vessels of proximal lower extremity	0.0334699	755	0.00192436	522	0.00204303	615	453.41
ATC 4th	Nitrogen mustard analogues	0.0332623	757	0.000280827	769	4.1e-05	1058	L01AA
ICD9CM	Diabetes with renal manifestations, type I [juvenile type], not stated as uncontrolled	0.0332239	758	0	1248	0	1386	250.41
ICD9CM	Bipolar I disorder, single manic episode, severe, specified as with psychotic behavior	0.0330505	759	0.107107	274	0.0896083	345	296.04
ICD9CM	Pneumonia due to Staphylococcus, unspecified	0.0330015	760	0	1248	0	1386	482.4
ICD9CM	Other open transcervical fracture of neck of femur	0.0328869	761	0	1248	0	1386	820.19
ICD9CM	Nodular lymphoma, unspecified site, extranodal and solid organ sites	0.0327663	762	7.4e-05	887	9.03e-07	1283	202
ICD9CM	Manic affective disorder, recurrent episode, unspecified	0.0327394	763	0.00122303	596	6.87e-05	1017	296.1
ICD9CM	Body Mass Index 45.0-49.9, adult	0.0324565	764	0.000379923	732	0.0011699	690	V85.42
ICD9CM	Acute myocardial infarction of other lateral wall, initial episode of care	0.0321909	765	0.00366061	452	6.19e-07	1299	410.51
ICD9CM	Combinations of drug dependence excluding opioid type drug, continuous	0.0321544	766	0.0370975	314	0.0367367	391	304.81
ICD9CM	Dissection of iliac artery	0.0320781	767	1.97e-05	989	1.91e-06	1244	443.22
ICD9CM	Burn [any degree] involving 30-39 percent of body surface with third degree burn, 30-39%	0.0320142	768	0.000362624	738	1.71e-06	1252	948.33
ICD9CM	Migraine, unspecified, without mention of intractable migraine with status migrainosus	0.0319735	769	0.00952028	364	0.0115604	439	346.92
ICD9CM	Infection and inflammatory reaction due to cardiac device, implant, and graft	0.0319045	770	0.000267857	772	0.00104261	705	996.61
ICD9CM	Agoraphobia without mention of panic attacks	0.0318801	771	0.113693	271	0.138776	307	300.22
ICD9CM	Pathologic fracture, unspecified site	0.0317235	772	0.00102903	621	0.000140903	940	733.1
ICD9CM	Lymphosarcoma, unspecified site, extranodal and solid organ sites	0.0316267	773	1.11e-05	1025	3.25e-07	1314	200.1
ICD9CM	Hodgkin's disease, unspecified type, unspecified site, extranodal and solid organ sites	0.0313826	774	0.00152035	563	0.00133435	679	201.9
ICD9CM	Other pancytopenia	0.0313659	775	0.00693085	387	0.000374877	827	284.19
ICD9CM	Dementia, unspecified, without behavioral disturbance	0.0313427	776	1.05e-07	1177	0.000593922	779	294.2
ICD9CM	Peritonitis (acute) generalized	0.0311569	777	0.000341685	743	0.000970281	719	567.21
ICD9CM	Closed fracture of mandible, symphysis of body	0.0311396	778	0.000405089	722	0.000521996	796	802.26
ATC 4th	Xanthines	0.0309744	779	0.0300963	321	0.00858121	461	R03DA
ICD9CM	Cerebral thrombosis with cerebral infarction	0.0309397	780	0.00100368	627	0.000117529	961	434.01
ICD9CM	Acute osteomyelitis, pelvic region and thigh	0.0307201	781	0	1248	0	1386	730.05
ICD9CM	Open fracture of vault of skull with subarachnoid, subdural, and extradural hemorrhage, unspecified state of consciousness	0.0306852	782	0	1248	0	1386	800.7
ICD9CM	Other mechanical complication of genitourinary device, implant, and graft	0.0306155	783	8.45e-05	876	0.000526132	794	996.39
ICD9CM	Pneumonia due to escherichia coli [E. coli]	0.0305241	784	0	1248	0	1386	482.82
ICD9CM	Other and unspecified cerebral laceration and contusion, without mention of open intracranial wound, with brief [less than one hour] loss of consciousness	0.0302624	785	0.000824647	646	1.06e-06	1273	851.82
ICD9CM	Unspecified osteomyelitis, upper arm	0.0301455	786	0.00100742	626	7.12e-05	1013	730.22
ATC 4th	Other anti-parathyroid agents	0.0300378	787	0	1248	0	1386	H05BX
ICD9CM	Other alcohol-induced mental disorders	0.0300059	788	1.77365	81	1.61838	105	291.89
ICD9CM	Open fracture of vault of skull with subarachnoid, subdural, and extradural hemorrhage, with prolonged [more than 24 hours] loss of consciousness, without return to pre-existing conscious level	0.0299316	789	0	1248	0	1386	800.75
ICD9CM	Open fracture of vault of skull without mention of intracranial injury, with prolonged [more than 24 hours] loss of consciousness, without return to pre-existing conscious level	0.0299316	789	0	1248	0	1386	800.55
ICD9CM	Open fracture of vault of skull with other and unspecified intracranial hemorrhage, with prolonged [more than 24 hours] loss of consciousness, without return to pre-existing conscious level	0.0299316	789	0	1248	0	1386	800.85
ICD9CM	Open fracture of vault of skull with cerebral laceration and contusion, with prolonged [more than 24 hours] loss of consciousness, without return to pre-existing conscious level	0.0299316	789	0	1248	0	1386	800.65
ICD9CM	Acute on chronic combined systolic and diastolic heart failure	0.0297583	790	0	1248	0	1386	428.43
ICD9CM	Complications of transplanted bone marrow	0.0295318	791	0.000791112	653	0.000297536	861	996.85
ICD9CM	Mechanical complication due to artificial skin graft and decellularized allodermis	0.0294468	792	0	1248	0	1386	996.55
ICD9CM	Obstructive chronic bronchitis without exacerbation	0.0293814	793	0.000552109	690	0.000316742	853	491.2
ICD9CM	Cortex (cerebral) contusion with open intracranial wound, unspecified state of consciousness	0.0290673	794	9.03e-07	1135	4.22e-06	1205	851.1
ICD9CM	Acute myocardial infarction of other inferior wall, subsequent episode of care	0.0289281	795	0.00312542	476	2.76e-05	1081	410.42
ICD9CM	Obstructive chronic bronchitis with acute bronchitis	0.0289263	796	1.27e-06	1124	2.1e-05	1100	491.22
ICD9CM	Other conduct disorder	0.0287085	797	0.000124146	837	0	1386	312.89
ICD9CM	Acute on chronic systolic heart failure	0.0286548	798	4.92e-05	923	0	1386	428.23
ICD9CM	Critical illness myopathy	0.0285799	799	1.6e-05	1004	9.11e-06	1160	359.81
ICD9CM	Other closed skull fracture with subarachnoid, subdural, and extradural hemorrhage, unspecified state of consciousness	0.0284519	800	9.56e-06	1030	4.41e-06	1202	803.2
ICD9CM	Closed fracture of subtrochanteric section of neck of femur	0.028436	801	0.000202088	798	1.91e-05	1109	820.22
ICD9CM	Bipolar I disorder, single manic episode, severe, without mention of psychotic behavior	0.0282981	802	0	1248	0	1386	296.03
ICD9CM	Ulcer of other part of foot	0.0282903	803	3.11e-05	958	4.13e-05	1057	707.15
ICD9CM	Secondary neuroendocrine tumor of distant lymph nodes	0.0280605	804	0	1248	0	1386	209.71
ICD9CM	Open fracture of mandible, symphysis of body	0.0279	805	0.000826222	645	0.000625782	769	802.36
ICD9CM	Hypertensive heart and chronic kidney disease, malignant, without heart failure and with chronic kidney disease stage V or end stage renal disease	0.0276834	806	0	1248	0	1386	404.02
ICD9CM	Secondary diabetes mellitus without mention of complication, not stated as uncontrolled, or unspecified	0.0276276	807	0.00165429	544	0.00251602	588	249
ICD9CM	Acute lymphoid leukemia, in remission	0.0273424	808	1.37e-05	1014	1.05e-05	1154	204.01
ICD9CM	Acute venous embolism and thrombosis of internal jugular veins	0.0272398	809	1.43e-05	1009	0.000751918	749	453.86
ATC 4th	Phenothiazines with piperidine structure	0.0272341	810	0	1248	0	1386	N05AC
ATC 4th	Sulfur-containing imidazole derivatives	0.0272321	811	0.00646713	394	0.00423712	535	H03BB
ICD9CM	Other open skull fracture with other and unspecified intracranial hemorrhage, unspecified state of consciousness	0.0269993	812	0	1248	0	1386	803.8
ICD9CM	Coronary atherosclerosis of artery bypass graft	0.0269432	813	3.65e-05	948	0.000485342	804	414.04
ICD9CM	T1-T6 level with unspecified spinal cord injury	0.0268976	814	0.00206975	516	1.99e-07	1332	952.1
ICD9CM	Primary hypercoagulable state	0.0268507	815	0.0105573	355	0.00183411	632	289.81
ICD9CM	Foot amputation status	0.0267132	816	0.00022891	784	6.28e-05	1022	V49.73
ICD9CM	Diabetes with unspecified complication, type I [juvenile type], not stated as uncontrolled	0.0265513	818	0.000108899	853	8.66e-05	988	250.91
ICD9CM	Malignant mast cell tumors, unspecified site, extranodal and solid organ sites	0.0265103	819	1.97e-05	988	0	1386	202.6
ICD9CM	Localization-related (focal) (partial) epilepsy and epileptic syndromes with simple partial seizures, with intractable epilepsy	0.0265046	820	0.00133392	583	0.000595799	778	345.51
ICD9CM	Closed fracture of mandible, coronoid process	0.0260623	821	0.000457372	711	0.000692186	756	802.23
ICD9CM	Closed fracture of C5-C7 level with unspecified spinal cord injury	0.0260288	822	0.00367064	451	0.000530795	792	806.05
ICD9CM	Complications of transplanted kidney	0.0258202	823	0	1248	0	1386	996.81
ICD9CM	Hodgkin's disease, mixed cellularity, lymph nodes of multiple sites	0.0257845	824	0	1248	0	1386	201.68
ICD9CM	Diabetes with peripheral circulatory disorders, type II or unspecified type, not stated as uncontrolled	0.0257826	825	6.62e-05	898	2.41e-06	1232	250.7
ATC 4th	Purine analogues	0.0256913	826	0.0628352	296	0.0704399	358	L01BB
ATC 4th	Preparations increasing uric acid excretion	0.0256166	827	0.00270325	489	0.00495093	518	M04AB
ICD9CM	Open fracture of mandible, body, other and unspecified	0.0256084	828	1.7e-06	1112	1.76e-07	1336	802.38
ICD9CM	Amphetamine and other psychostimulant dependence, continuous	0.0256066	829	0.00322757	471	0.00103067	708	304.41
ICD9CM	Other closed skull fracture with subarachnoid, subdural, and extradural hemorrhage, with loss of consciousness of unspecified duration	0.0254898	830	0.00591431	402	0.000409978	818	803.26
ICD9CM	Other closed skull fracture with other and unspecified intracranial hemorrhage, with loss of consciousness of unspecified duration	0.0254898	830	0.00591431	402	0.000409978	818	803.36
ICD9CM	Other closed skull fracture without mention of intracranial injury, with loss of consciousness of unspecified duration	0.0254898	830	0.00591431	402	0.000409978	818	803.06
ICD9CM	Other closed skull fracture with intracranial injury of other and unspecified nature, with loss of consciousness of unspecified duration	0.0254898	830	0.00591431	402	0.000409978	818	803.46
ICD9CM	Other closed skull fracture with cerebral laceration and contusion, with loss of consciousness of unspecified duration	0.0254898	830	0.00591431	402	0.000409978	818	803.16
ICD9CM	Dissociative identity disorder	0.0253398	831	0.00119762	598	0.000687667	759	300.14
ICD9CM	Peripheral stem cells replaced by transplant	0.0251737	832	0.00196834	517	0.000256414	878	V42.82
ICD9CM	Schizoaffective disorder, chronic	0.0250816	833	0.00495284	422	0.00959869	455	295.72
ICD9CM	Acute venous embolism and thrombosis of deep veins of upper extremity	0.0246679	834	7.56e-05	886	0.00221439	606	453.82
ICD9CM	Pneumonia due to anaerobes	0.0246285	835	2.62e-05	965	0.000289852	866	482.81
ICD9CM	Perforation of intestine	0.0245838	836	0.00051788	698	8.59e-06	1166	569.83
ICD9CM	Unspecified infective arthritis, hand	0.0245684	837	6.51e-07	1143	1.75e-05	1115	711.94
ICD9CM	Latent schizophrenia, unspecified	0.0244257	838	4.56e-06	1071	0.000852787	732	295.5
ICD9CM	Nodular lymphoma, lymph nodes of axilla and upper limb	0.0241698	839	0.00011943	842	0.00133333	680	202.04
ICD9CM	Other specified types of schizophrenia, unspecified	0.0241041	840	0.00339926	462	0.00121006	687	295.8
ICD9CM	Closed fracture of base of skull with intracranial injury of other and unspecified nature, unspecified state of consciousness	0.0236344	841	4.03e-06	1077	0.000106667	967	801.4
ICD9CM	Quadriplegia, unspecified	0.0234283	842	0.00039339	727	0.000210054	897	344
ICD9CM	Extrinsic asthma with (acute) exacerbation	0.0232024	843	0.00923982	366	0.0119256	437	493.02
ICD9CM	Other open skull fracture with intracranial injury of other and unspecified nature, unspecified state of consciousness	0.0231767	844	0	1248	0	1386	803.9
ICD9CM	Acute myocardial infarction of anterolateral wall, initial episode of care	0.0229888	845	2.13e-05	982	7.45e-07	1293	410.01
ICD9CM	Hodgkin's disease, mixed cellularity, unspecified site, extranodal and solid organ sites	0.0227258	847	1.55e-05	1005	0	1386	201.6
ICD9CM	Other closed skull fracture without mention of intracranial injury, with prolonged [more than 24 hours] loss of consciousness, without return to pre-existing conscious level	0.0226724	848	0	1248	0	1386	803.05
ICD9CM	Other closed skull fracture with intracranial injury of other and unspecified nature, with prolonged [more than 24 hours] loss of consciousness, without return to pre-existing conscious level	0.0226724	848	0	1248	0	1386	803.45
ICD9CM	Other closed skull fracture with cerebral laceration and contusion, with prolonged [more than 24 hours] loss of consciousness, without return to pre-existing conscious level	0.0226724	848	0	1248	0	1386	803.15
ICD9CM	Other closed skull fracture with subarachnoid, subdural, and extradural hemorrhage, with prolonged [more than 24 hours] loss of consciousness, without return to pre-existing conscious level	0.0226724	848	0	1248	0	1386	803.25
ICD9CM	Other closed skull fracture with other and unspecified intracranial hemorrhage, with prolonged [more than 24 hours] loss of consciousness, without return to pre-existing conscious level	0.0226724	848	0	1248	0	1386	803.35
ICD9CM	Chronic systolic heart failure	0.0226315	849	1.06e-05	1027	0.000269773	872	428.22
ICD9CM	Reticulosarcoma, unspecified site, extranodal and solid organ sites	0.0224377	850	0.000205671	796	0.000857143	729	200
ICD9CM	Intracranial injury of other and unspecified nature without mention of open intracranial wound, with brief [less than one hour] loss of consciousness	0.0221928	851	0.00697721	386	0.00319475	568	854.02
ICD9CM	Drug induced neutropenia	0.0221471	852	0.00111434	605	0.00166778	646	288.03
ICD9CM	Traumatic compartment syndrome of lower extremity	0.0217881	853	0.00117379	600	0.000999332	714	958.92
ICD9CM	Closed fractures involving skull or face with other bones, with intracranial injury of other and unspecified nature, with no loss of consciousness	0.0217083	854	4.05e-08	1198	1.49e-09	1379	804.41
ICD9CM	Closed fractures involving skull or face with other bones, with other and unspecified intracranial hemorrhage, with no loss of consciousness	0.0217083	854	4.05e-08	1198	1.49e-09	1379	804.31
ICD9CM	Closed fractures involving skull or face with other bones with subarachnoid, subdural, and extradural hemorrhage, with no loss of consciousness	0.0217083	854	4.05e-08	1198	1.49e-09	1379	804.21
ICD9CM	Closed fractures involving skull or face with other bones, with cerebral laceration and contusion, with no loss of consciousness	0.0217083	854	4.05e-08	1198	1.49e-09	1379	804.11
ICD9CM	Closed fractures involving skull or face with other bones, without mention of intracranial injury, with no loss of consciousness	0.0217083	854	4.05e-08	1198	1.49e-09	1379	804.01
ICD9CM	Hb-SS disease with crisis	0.0214532	855	0.000376695	734	3.11e-05	1074	282.62
ICD9CM	Other benign secondary hypertension	0.0211775	857	0.000560268	688	0.000514983	799	405.19
ICD9CM	Cortex (cerebral) contusion without mention of open intracranial wound, with loss of consciousness of unspecified duration	0.0211579	858	0.00193884	520	1.42e-05	1129	851.06
ICD9CM	Other myopathies	0.0211509	859	0.000176774	806	8.14e-05	995	359.89
ICD9CM	Idiopathic transverse myelitis	0.0210066	860	0.00180616	532	0.00107684	699	341.22
ICD9CM	Cannabis dependence, episodic	0.0209487	861	0.256401	206	0.182146	285	304.32
ICD9CM	Diastolic heart failure, unspecified	0.0209356	862	1.19e-06	1125	2.09e-07	1330	428.3
ICD9CM	Pressure ulcer, stage II	0.0207543	863	7.28e-06	1043	8e-05	1000	707.22
ICD9CM	Complications of transplanted lung	0.0207469	864	0	1248	0	1386	996.84
ATC 4th	Other antiinfectives and antiseptics	0.0205653	865	0.00102578	622	0.000909033	724	G01AX
ICD9CM	Other unspecified secondary hypertension	0.0204395	866	0.00057303	686	0.00468425	525	405.99
ICD9CM	Other somatoform disorders	0.0204341	867	0.00165376	545	0.00200564	619	300.89
ICD9CM	Hodgkin's disease, nodular sclerosis, lymph nodes of head, face, and neck	0.0202628	868	1.93e-05	991	4.78e-06	1197	201.51
ICD9CM	Occlusion and stenosis of unspecified precerebral artery without mention of cerebral infarction	0.0201729	869	0	1248	0	1386	433.9
ATC 4th	Other antipsoriatics for topical use	0.020109	870	0.0491658	305	0.0388836	389	D05AX
ATC 4th	Intermediate-acting sulfonamides	0.0198979	871	2.97349	49	2.36518	75	J01EC
ICD9CM	Unspecified osteomyelitis, lower leg	0.0197272	872	0.00270018	490	0.000119452	958	730.26
ICD9CM	Candidal esophagitis	0.0197271	873	0.00060363	680	0.000113036	964	112.84
ICD9CM	Ulcer of calf	0.0195367	875	4.58e-05	929	7.83e-07	1291	707.12
ICD9CM	Bipolar I disorder, most recent episode (or current) manic, in partial or unspecified remission	0.019488	876	3.72e-06	1083	0.000468946	807	296.45
ICD9CM	Neuroma of amputation stump	0.0194605	877	0.0162017	340	0.0114297	441	997.61
ICD9CM	Combinations of drug dependence excluding opioid type drug, in remission	0.0192914	878	0.00996599	361	0.0101775	448	304.83
ICD9CM	Esophageal varices in diseases classified elsewhere, with bleeding	0.0192761	879	3.85e-06	1082	0.00142892	668	456.2
ICD9CM	C1-C4 level with other specified spinal cord injury	0.0192625	880	1.74e-06	1110	4.2e-07	1306	952.04
ICD9CM	Burn [any degree] involving 50-59 percent of body surface with third degree burn, 50-59%	0.0189059	883	0	1248	0	1386	948.55
ICD9CM	Infection by Histoplasma capsulatum, pneumonia	0.0188857	884	0	1248	0	1386	115.05
ICD9CM	Staphylococcal septicemia, unspecified	0.0187384	885	0.00365151	453	0.00169284	643	38.1
ICD9CM	Unspecified osteomyelitis, other specified sites	0.018564	887	0.000793929	651	0.000445997	808	730.28
ICD9CM	Hypertensive chronic kidney disease, malignant, with chronic kidney disease stage V or end stage renal disease	0.01852	888	0	1248	0	1386	403.01
ICD9CM	Generalized nonconvulsive epilepsy, with intractable epilepsy	0.0185032	889	6.73e-10	1237	7.89e-09	1369	345.01
ATC 4th	Anesthetics for topical use	0.0184558	890	0.000740545	657	3.55e-05	1067	D04AB
ICD9CM	Body Mass Index 40.0-44.9, adult	0.0182463	891	0.00330155	467	0.00785359	472	V85.41
ICD9CM	Burn [any degree] involving 60-69 percent of body surface with third degree burn, 60-69%	0.018244	892	0	1248	0	1386	948.66
ICD9CM	Cortex (cerebral) laceration without mention of open intracranial wound, unspecified state of consciousness	0.0182135	893	0.00263794	492	5.22e-10	1382	851.2
ICD9CM	Diabetes with ophthalmic manifestations, type I [juvenile type], uncontrolled	0.0181819	894	0	1248	0	1386	250.53
ICD9CM	Embolism and thrombosis of other specified artery	0.0179534	895	0.00327327	469	0.000145545	937	444.89
ICD9CM	Chronic obstructive asthma with (acute) exacerbation	0.0179503	896	0.0228595	331	0.00857195	462	493.22
ATC 4th	Aminoalkyl ethers	0.0177878	897	0.246235	209	0.23367	260	R06AA
ICD9CM	Intrinsic asthma, unspecified	0.0175863	898	0.19241	228	0.158179	297	493.1
ICD9CM	Other and unspecified cerebral laceration and contusion, with open intracranial wound, with prolonged [more than 24 hours] loss of consciousness and return to pre-existing conscious level	0.0173222	899	0	1248	0	1386	851.94
ICD9CM	Phlebitis and thrombophlebitis of femoral vein (deep) (superficial)	0.0172881	900	0.000747048	656	0.000105564	970	451.11
ICD9CM	Hypertensive heart and chronic kidney disease, malignant, without heart failure and with chronic kidney disease stage I through stage IV, or unspecified	0.0172822	901	1.38e-09	1232	0	1386	404
ATC 4th	Other blood glucose lowering drugs, excl. insulins	0.017274	902	0.00100914	625	0.00021333	894	A10BX
ICD9CM	Hip amputation status	0.0170092	903	1.11e-07	1176	9.32e-07	1281	V49.77
ICD9CM	Other disorders of iron metabolism	0.0169627	904	0.000168497	809	0.00249322	591	275.09
ICD9CM	Dissection of aorta, thoracic	0.0168216	905	0.000395361	725	9.6e-06	1159	441.01
ICD9CM	Intermittent explosive disorder	0.01666	906	0.0102397	359	0.00550728	511	312.34
ICD9CM	Other inflammatory and toxic neuropathy	0.0166372	907	0.00242269	504	0.00010647	968	357.89
ICD9CM	Myelodysplastic syndrome, unspecified	0.0162568	908	0.000465789	705	0.000942571	721	238.75
ICD9CM	Chronic osteomyelitis, shoulder region	0.0162439	909	0	1248	0	1386	730.11
ICD9CM	Mechanical complication due to intrauterine contraceptive device	0.0161884	911	0.426588	172	0.352174	224	996.32
ATC 4th	Purine derivatives	0.0161025	912	0.00135752	580	0.00180289	635	C04AD
ICD9CM	Reflex sympathetic dystrophy of the upper limb	0.0160799	913	0.00370861	449	0.00127366	683	337.21
ICD9CM	Closed fracture of vault of skull without mention of intracranial injury, with loss of consciousness of unspecified duration	0.0160605	914	1.41e-05	1010	4e-05	1061	800.06
ICD9CM	Closed fracture of vault of skull with other and unspecified intracranial hemorrhage, with loss of consciousness of unspecified duration	0.0160605	914	1.41e-05	1010	4e-05	1061	800.36
ICD9CM	Closed fracture of vault of skull with cerebral laceration and contusion, with loss of consciousness of unspecified duration	0.0160605	914	1.41e-05	1010	4e-05	1061	800.16
ICD9CM	Closed fracture of vault of skull with intracranial injury of other and unspecified nature, with loss of consciousness of unspecified duration	0.0160605	914	1.41e-05	1010	4e-05	1061	800.46
ICD9CM	Closed fracture of vault of skull with subarachnoid, subdural, and extradural hemorrhage, with loss of consciousness of unspecified duration	0.0160605	914	1.41e-05	1010	4e-05	1061	800.26
ICD9CM	Pressure ulcer, other site	0.0158777	915	0.000408872	720	0.000363567	834	707.09
ICD9CM	Subdural hemorrhage following injury without mention of open intracranial wound, with no loss of consciousness	0.0157482	916	1.6e-05	1003	8.61e-05	989	852.21
ICD9CM	Other mechanical complication of cardiac device, implant, and graft	0.0155839	917	0	1248	0	1386	996.09
ICD9CM	Hyperparathyroidism, unspecified	0.0154508	918	0.000779303	654	0.00101006	711	252
ICD9CM	Acute myeloid leukemia, without mention of having achieved remission	0.0154041	919	0.000306217	760	8.08e-05	999	205
ICD9CM	Other closed transcervical fracture of neck of femur	0.0152281	920	0.000159039	815	1.82e-06	1249	820.09
ICD9CM	Multiple myeloma, without mention of having achieved remission	0.0151187	921	2.38e-06	1104	3.09e-06	1225	203
ICD9CM	Dissection of other artery	0.0150811	922	1.32e-05	1016	0	1386	443.29
ICD9CM	Cortex (cerebral) contusion without mention of open intracranial wound, with brief [less than one hour] loss of consciousness	0.0150442	923	0.00150528	566	0	1386	851.02
ICD9CM	Other malignant lymphomas, lymph nodes of head, face, and neck	0.0149323	924	5.37e-05	915	0.000923445	723	202.81
ICD9CM	Unspecified pervasive developmental disorder, current or active state	0.0148574	925	0.000948155	635	8.45e-07	1289	299.9
ATC 4th	Dantrolene and derivatives	0.0147802	926	0.000666667	670	2.78e-05	1080	M03CA
ICD9CM	Methicillin susceptible Staphylococcus aureus septicemia	0.0147099	927	0.0013111	588	0.00147336	666	38.11
ICD9CM	Open fracture of vault of skull with cerebral laceration and contusion, unspecified state of consciousness	0.0144946	928	0	1248	0	1386	800.6
ATC 4th	Other antithrombotic agents	0.0143546	929	0.00630956	395	0.00820998	467	B01AX
ICD9CM	Primary hyperparathyroidism	0.0140713	930	0.000802788	649	0.000169339	919	252.01
ICD9CM	Closed fracture of vault of skull with other and unspecified intracranial hemorrhage, with concussion, unspecified	0.0139305	931	0	1248	0	1386	800.39
ICD9CM	Closed fracture of vault of skull with cerebral laceration and contusion, with concussion, unspecified	0.0139305	931	0	1248	0	1386	800.19
ICD9CM	Closed fracture of vault of skull without mention of intracranial injury, with concussion, unspecified	0.0139305	931	0	1248	0	1386	800.09
ICD9CM	Closed fracture of vault of skull with intracranial injury of other and unspecified nature, with concussion, unspecified	0.0139305	931	0	1248	0	1386	800.49
ICD9CM	Closed fracture of vault of skull with subarachnoid, subdural, and extradural hemorrhage, with concussion, unspecified	0.0139305	931	0	1248	0	1386	800.29
ICD9CM	Other closed skull fracture with intracranial injury of other and unspecified nature, with no loss of consciousness	0.0138289	932	0.000799265	650	0.00175234	639	803.41
ICD9CM	Other closed skull fracture without mention of intracranial injury, with no loss of consciousness	0.0138289	932	0.000799265	650	0.00175234	639	803.01
ICD9CM	Other closed skull fracture with other and unspecified intracranial hemorrhage, with no loss of consciousness	0.0138289	932	0.000799265	650	0.00175234	639	803.31
ICD9CM	Other closed skull fracture with subarachnoid, subdural, and extradural hemorrhage, with no loss of consciousness	0.0138289	932	0.000799265	650	0.00175234	639	803.21
ICD9CM	Other closed skull fracture with cerebral laceration and contusion, with no loss of consciousness	0.0138289	932	0.000799265	650	0.00175234	639	803.11
ICD9CM	Quadriplegia, C5-C7, complete	0.0137818	933	0	1248	0	1386	344.03
ICD9CM	Closed fracture of multiple cervical vertebrae	0.0137626	934	0.00178558	534	5.11e-06	1195	805.08
ICD9CM	Necrotizing fasciitis	0.0137384	935	0.000297791	764	7.67e-05	1002	728.86
ICD9CM	Chronic osteomyelitis, lower leg	0.0137238	936	0.000665005	671	0.00187047	630	730.16
ICD9CM	Methicillin resistant Staphylococcus aureus septicemia	0.013566	937	7.95e-05	882	0.00277079	582	38.12
ATC 4th	Benzimidazole derivatives	0.0135255	938	0.0477101	308	0.0280688	403	P02CA
ATC 4th	Thioxanthene derivatives	0.0134985	939	7.62e-05	885	1.05e-06	1274	N05AF
ICD9CM	Acute myocardial infarction of other specified sites, initial episode of care	0.0134039	940	3.26e-06	1092	0	1386	410.81
ICD9CM	Senile dementia with delusional features	0.0134013	941	0	1248	0	1386	290.2
ICD9CM	Rheumatoid lung	0.0133064	942	0	1248	0	1386	714.81
ICD9CM	Acute lymphoid leukemia, in relapse	0.0132762	943	0	1248	0	1386	204.02
ICD9CM	Closed fracture of mandible, multiple sites	0.0132582	945	0.00169633	543	4.19e-06	1206	802.29
ICD9CM	Pressure ulcer, unstageable	0.0131899	946	0	1248	0	1386	707.25
ICD9CM	Graft-versus-host disease, unspecified	0.0131144	947	1.31e-05	1018	0.000252862	882	279.5
ATC 4th	Selective estrogen receptor modulators	0.0129921	948	0	1248	0	1386	G03XC
ICD9CM	Acute diastolic heart failure	0.012961	949	0	1248	0	1386	428.31
ICD9CM	Unspecified drug dependence, in remission	0.012921	950	0.00361639	456	0.00571221	508	304.93
ICD9CM	Cerebral thrombosis without mention of cerebral infarction	0.0128126	951	0.0015888	553	0.000125076	953	434
ICD9CM	Closed fracture of vault of skull with other and unspecified intracranial hemorrhage, with no loss of consciousness	0.0126704	952	9.72e-05	862	0.000141079	939	800.31
ICD9CM	Closed fracture of vault of skull without mention of intracranial injury, with no loss of consciousness	0.0126704	952	9.72e-05	862	0.000141079	939	800.01
ICD9CM	Closed fracture of vault of skull with subarachnoid, subdural, and extradural hemorrhage, with no loss of consciousness	0.0126704	952	9.72e-05	862	0.000141079	939	800.21
ICD9CM	Closed fracture of vault of skull with cerebral laceration and contusion, with no loss of consciousness	0.0126704	952	9.72e-05	862	0.000141079	939	800.11
ICD9CM	Closed fracture of vault of skull with intracranial injury of other and unspecified nature, with no loss of consciousness	0.0126704	952	9.72e-05	862	0.000141079	939	800.41
ICD9CM	Unspecified infection of bone, lower leg	0.012659	953	0.000489092	701	4.53e-06	1200	730.96
ICD9CM	Other quadriplegia	0.012332	954	6.63e-05	897	7.29e-05	1008	344.09
ICD9CM	Other mechanical complication of other internal orthopedic device, implant, and graft	0.0122996	955	0.0429518	311	0.0436531	384	996.49
ICD9CM	Phobia, unspecified	0.0122255	956	0.247328	208	0.241224	256	300.2
ICD9CM	Other specified drug dependence, continuous	0.0122038	957	1.30489	103	1.14668	130	304.61
ICD9CM	Non-autoimmune hemolytic anemia, unspecified	0.0121931	958	0	1248	0	1386	283.1
ICD9CM	Malignant carcinoid tumor of the rectum	0.0120123	959	0	1248	1.07e-08	1366	209.17
ICD9CM	Dissection of vertebral artery	0.0120118	960	1.19e-05	1022	1.35e-06	1267	443.24
ICD9CM	Chronic diastolic heart failure	0.0119165	961	1.81e-09	1231	0	1386	428.32
ICD9CM	Other and unspecified malignant neoplasms of lymphoid and histiocytic tissue, unspecified site, extranodal and solid organ sites	0.0118166	963	0.00222279	508	1.91e-06	1243	202.9
ICD9CM	Burn [any degree] involving 40-49 percent of body surface with third degree burn, 20-29%	0.0118161	964	0	1248	0	1386	948.42
ICD9CM	Malignant renovascular hypertension	0.011761	965	0	1248	0	1386	405.01
ICD9CM	Postoperative shock, other	0.0116988	966	3.21e-09	1228	0	1386	998.09
ICD9CM	Reticulosarcoma, lymph nodes of head, face, and neck	0.0116582	967	0	1248	0	1386	200.01
ICD9CM	Mechanical complication due to ocular lens prosthesis	0.0116469	968	0.00020951	794	1.17e-05	1142	996.53
ICD9CM	Myasthenia gravis without (acute) exacerbation	0.0116401	969	0.00278482	488	0.00239978	595	358
ICD9CM	Unspecified infective arthritis, site unspecified	0.0115899	971	0.000539948	693	0.000801836	743	711.9
ICD9CM	Hypertensive chronic kidney disease, benign, with chronic kidney disease stage V or end stage renal disease	0.0115802	972	1.16e-06	1126	2.86e-06	1230	403.11
ICD9CM	Other tracheostomy complications	0.0115758	973	0.000459989	709	0	1386	519.09
ICD9CM	Other frontotemporal dementia	0.0115198	975	3.91e-05	939	3.87e-07	1309	331.19
ICD9CM	Subarachnoid hemorrhage following injury with open intracranial wound, unspecified state of consciousness	0.0112624	976	0	1248	0	1386	852.1
ICD9CM	Closed fracture of first cervical vertebra	0.0111785	977	3.14e-05	957	0.000177093	915	805.01
ICD9CM	Other specified congenital anomalies of spinal cord	0.0111316	978	1.62e-06	1115	3.78e-11	1384	742.59
ICD9CM	Malignant hypertensive heart disease without heart failure	0.011119	979	2.22e-07	1167	0.00223792	605	402
ATC 4th	Other peripheral vasodilators	0.0110435	980	0.000137143	833	0	1386	C04AX
ICD9CM	Closed fracture of T1-T6 level with other specified spinal cord injury	0.0107291	981	2.26e-05	978	1.48e-05	1126	806.24
ICD9CM	Acute osteomyelitis, forearm	0.0106603	982	0	1248	0	1386	730.03
ICD9CM	Nephrotic syndrome with other specified pathological lesion in kidney	0.0106213	983	3.18e-05	956	0	1386	581.89
ICD9CM	Toxic multinodular goiter without mention of thyrotoxic crisis or storm	0.0106132	984	0.00781972	380	0.00233325	599	242.2
ICD9CM	Closed fracture of base of skull with other and unspecified intracranial hemorrhage, unspecified state of consciousness	0.0106101	985	0	1248	0	1386	801.3
ICD9CM	Schizoaffective disorder, chronic with acute exacerbation	0.0105655	986	0.00731472	383	0.00236197	598	295.74
ICD9CM	Disorganized type schizophrenia, unspecified	0.0102463	987	5.7e-09	1224	4.7e-05	1049	295.1
ICD9CM	Pyogenic arthritis, pelvic region and thigh	0.0102038	988	8.29e-06	1035	2.11e-05	1098	711.05
ICD9CM	Cauda equina syndrome with neurogenic bladder	0.0101265	989	0.0018515	529	0.00102783	709	344.61
ICD9CM	Systolic heart failure, unspecified	0.0101176	990	1.3e-06	1123	8.75e-07	1287	428.2
ICD9CM	Pathologic fracture of other specified site	0.0101099	991	0.00147178	570	0.000823193	737	733.19
ICD9CM	Diabetes with renal manifestations, type II or unspecified type, not stated as uncontrolled	0.0100689	992	1.93e-05	993	0.000732947	750	250.4
ICD9CM	Open fracture of base of skull with cerebral laceration and contusion, unspecified state of consciousness	0.0100306	993	5e-10	1239	0	1386	801.6
ICD9CM	Cauda equina syndrome without mention of neurogenic bladder	0.00996231	994	0.367976	184	0.240205	257	344.6
ICD9CM	Common variable immunodeficiency	0.00994486	995	8.93e-05	871	0.00694985	482	279.06
ICD9CM	Reflex sympathetic dystrophy, unspecified	0.00992113	996	0.0325887	320	0.02529	409	337.2
ICD9CM	Undersocialized conduct disorder, aggressive type, unspecified	0.0098979	997	0.00516985	415	0.000178167	913	312
ICD9CM	Burn [any degree] involving 50-59 percent of body surface with third degree burn, 20-29%	0.00965251	998	0	1248	0	1386	948.52
ICD9CM	Autistic disorder, current or active state	0.00959774	999	0.120951	268	0.0963793	337	299
ICD9CM	Chronic myeloid leukemia, without mention of having achieved remission	0.00924735	1000	2.95e-05	962	0.000152456	935	205.1
ATC 4th	Tuberculosis diagnostics	0.00917005	1001	3.3e-07	1154	2.32e-06	1236	V04CF
ICD9CM	Nephrotic syndrome in diseases classified elsewhere	0.00894737	1002	0.00012558	836	0.00230211	600	581.81
ICD9CM	Subendocardial infarction, episode of care unspecified	0.00892803	1003	0.00144257	573	0.00106244	702	410.7
ICD9CM	Other lymphatic and hematopoietic tissues	0.00889269	1004	7.06e-05	893	0.000377302	824	238.79
ICD9CM	Other closed skull fracture with intracranial injury of other and unspecified nature, with concussion, unspecified	0.00883251	1005	0	1248	2.28e-06	1237	803.49
ICD9CM	Other closed skull fracture with subarachnoid, subdural, and extradural hemorrhage, with concussion, unspecified	0.00883251	1005	0	1248	2.28e-06	1237	803.29
ICD9CM	Other closed skull fracture with cerebral laceration and contusion, with concussion, unspecified	0.00883251	1005	0	1248	2.28e-06	1237	803.19
ICD9CM	Other closed skull fracture without mention of intracranial injury, with concussion, unspecified	0.00883251	1005	0	1248	2.28e-06	1237	803.09
ICD9CM	Other closed skull fracture with other and unspecified intracranial hemorrhage, with concussion, unspecified	0.00883251	1005	0	1248	2.28e-06	1237	803.39
ICD9CM	Other specified peritonitis	0.00871473	1007	2.44e-05	969	0.00164344	649	567.89
ICD9CM	Vascular dementia, with delirium	0.00867886	1008	0	1248	0	1386	290.41
ICD9CM	Encounter for weaning from respirator [ventilator]	0.00864676	1009	0	1248	8.85e-07	1285	V46.13
ICD9CM	Subdural hemorrhage following injury without mention of open intracranial wound, with brief [less than one hour] loss of consciousness	0.00861227	1010	2.38e-06	1102	1.31e-07	1340	852.22
ICD9CM	Pyogenic arthritis, upper arm	0.00850384	1012	8.23e-07	1137	4.15e-06	1208	711.02
ICD9CM	Closed fracture of condyle, femoral	0.00843806	1013	0.000305334	761	0.00152041	661	821.21
ATC 4th	Gonadotropin releasing hormone analogues	0.00834843	1014	0.139477	260	0.134872	312	L02AE
ICD9CM	Coronary atherosclerosis of native coronary artery of transplanted heart	0.0082795	1015	0	1248	0.000517736	798	414.06
ICD9CM	Methicillin resistant pneumonia due to Staphylococcus aureus	0.00826902	1016	2.54e-07	1159	2.13e-07	1326	482.42
ICD9CM	Other hyperparathyroidism	0.00825834	1017	0	1248	0	1386	252.08
ICD9CM	Toxic multinodular goiter with mention of thyrotoxic crisis or storm	0.00818182	1018	0	1248	1.85e-07	1335	242.21
ICD9CM	Other nervous system complications	0.0081353	1019	0.0116612	351	0.00667433	486	997.09
ICD9CM	Subdural hemorrhage following injury without mention of open intracranial wound, with moderate [1-24 hours] loss of consciousness	0.00811496	1020	8.46e-08	1181	0	1386	852.23
ATC 4th	Pregnen (4) derivatives	0.00804593	1021	1.75672	83	1.34656	119	G03DA
ICD9CM	Closed fracture of vault of skull with cerebral laceration and contusion, unspecified state of consciousness	0.00801446	1022	1.04e-09	1233	0	1386	800.1
ATC 4th	Methylhydrazines	0.0079832	1023	0	1248	0	1386	L01XB
ICD9CM	Other isolated or specific phobias	0.00790738	1024	0.0995259	277	0.137198	311	300.29
ICD9CM	Closed fracture of base of skull with subarachnoid, subdural, and extradural hemorrhage, with brief [less than one hour] loss of consciousness	0.00784234	1025	0.000215063	792	1.9e-06	1245	801.22
ICD9CM	Closed fracture of base of skull without mention of intra cranial injury, with brief [less than one hour] loss of consciousness	0.00784234	1025	0.000215063	792	1.9e-06	1245	801.02
ICD9CM	Closed fracture of base of skull with other and unspecified intracranial hemorrhage, with brief [less than one hour] loss of consciousness	0.00784234	1025	0.000215063	792	1.9e-06	1245	801.32
ICD9CM	Closed fracture of base of skull with cerebral laceration and contusion, with brief [less than one hour] loss of consciousness	0.00784234	1025	0.000215063	792	1.9e-06	1245	801.12
ICD9CM	Closed fracture of base of skull with intracranial injury of other and unspecified nature, with brief [less than one hour] loss of consciousness	0.00784234	1025	0.000215063	792	1.9e-06	1245	801.42
ICD9CM	Large cell lymphoma, unspecified site, extranodal and solid organ sites	0.0077563	1026	0	1248	0.00161822	650	200.7
ICD9CM	Pressure ulcer, ankle	0.00766272	1027	2.27e-05	977	0	1386	707.06
ICD9CM	Nodular lymphoma, lymph nodes of multiple sites	0.00761625	1028	0	1248	0	1386	202.08
ICD9CM	Cough variant asthma	0.00756976	1029	0.0056917	409	0.0084427	465	493.82
ICD9CM	Other specified paralytic syndrome	0.00754678	1030	7.98e-05	881	5.36e-05	1038	344.89
ICD9CM	Antineoplastic chemotherapy induced pancytopenia	0.00752777	1031	0.000333808	747	0.00202205	616	284.11
ICD9CM	Diabetes with other coma, type II or unspecified type, not stated as uncontrolled	0.00750112	1032	4.3e-08	1197	0	1386	250.3
ICD9CM	Other and unspecified intracranial hemorrhage following injury without mention of open intracranial wound, with moderate [1-24 hours] loss of consciousness	0.00740418	1033	0	1248	0	1386	853.03
ICD9CM	Diabetes with ketoacidosis, type II or unspecified type, uncontrolled	0.00740388	1034	7.1e-05	892	0.000368538	832	250.12
ICD9CM	Spina bifida without mention of hydrocephalus, lumbar region	0.00730352	1035	0.000143467	826	1.03e-07	1344	741.93
ICD9CM	Other malignant lymphomas, lymph nodes of multiple sites	0.00725989	1036	1.85e-05	995	0.000135532	943	202.88
ICD9CM	Spastic hemiplegia and hemiparesis affecting unspecified side	0.00718021	1037	1.31e-05	1017	2.54e-06	1231	342.1
ICD9CM	Colostomy and enterostomy complication, unspecified	0.00712835	1038	5.95e-05	908	2.17e-05	1095	569.6
ICD9CM	Subdural hemorrhage following injury without mention of open intracranial wound, with prolonged [more than 24 hours] loss of consciousness without return to pre-existing conscious level	0.00699329	1039	0	1248	0	1386	852.25
ICD9CM	Pressure ulcer, upper back	0.0067524	1041	3.76e-08	1201	8.27e-09	1368	707.02
ICD9CM	Aneurysm of heart (wall)	0.00673206	1042	0.00165024	546	0.000934041	722	414.1
ICD9CM	Unspecified mechanical complication of internal orthopedic device, implant, and graft	0.00666667	1043	0.403036	177	0.281767	239	996.4
ICD9CM	Occlusion and stenosis of carotid artery with cerebral infarction	0.00658995	1044	3.01e-05	960	9.23e-05	981	433.11
ICD9CM	Peripheral angiopathy in diseases classified elsewhere	0.00653041	1045	0	1248	0	1386	443.81
ICD9CM	Hypertensive heart and chronic kidney disease, unspecified, with heart failure and with chronic kidney disease stage I through stage IV, or unspecified	0.006518	1046	2.32e-06	1106	0	1386	404.91
ICD9CM	Acute myeloid leukemia, in remission	0.00645147	1047	0.000201681	799	7.52e-05	1004	205.01
ICD9CM	Chronic migraine without aura, with intractable migraine, so stated, without mention of status migrainosus	0.00643794	1048	0.00427965	437	0.00201113	618	346.71
ICD9CM	Closed fractures involving skull or face with other bones, without mention of intracranial injury, unspecified state of consciousness	0.00642502	1049	2.73e-06	1097	6.81e-07	1296	804
ICD9CM	Open supracondylar fracture of femur	0.00639936	1050	0	1248	2.06e-07	1331	821.33
ICD9CM	Chronic lymphoid leukemia, without mention of having achieved remission	0.00632895	1051	3.85e-08	1200	1.54e-06	1258	204.1
ICD9CM	Phlebitis and thrombophlebitis of deep veins of upper extremities	0.00627008	1052	0.000220464	790	0.000376386	825	451.83
ICD9CM	Progressive muscular atrophy	0.0062443	1053	1.08e-06	1127	0	1386	335.21
ICD9CM	Cystic fibrosis without mention of meconium ileus	0.00622222	1054	1.69e-06	1113	3.5e-07	1311	277
ICD9CM	Hodgkin's disease, nodular sclerosis, unspecified site, extranodal and solid organ sites	0.00620455	1055	0.000225643	786	3.76e-06	1216	201.5
ATC 4th	Ovulation stimulants, synthetic	0.00603822	1056	0.302655	195	0.321395	230	G03GB
ICD9CM	Infection and inflammatory reaction due to unspecified device, implant, and graft	0.00595672	1057	1.16e-05	1023	0.000678212	762	996.6
ICD9CM	Digeorge's syndrome	0.00592693	1058	6.87e-05	894	0	1386	279.11
ICD9CM	Rheumatic heart failure (congestive)	0.00591787	1059	2.48e-05	968	0	1386	398.91
ICD9CM	Hodgkin's disease, lymphocytic depletion, unspecified site, extranodal and solid organ sites	0.0058768	1060	0	1248	0	1386	201.7
ICD9CM	Cystic fibrosis with pulmonary manifestations	0.00575264	1061	0	1248	0	1386	277.02
ICD9CM	Embolism and thrombosis of iliac artery	0.00573998	1062	2.72e-06	1098	0	1386	444.81
ICD9CM	Diabetes with hyperosmolarity, type II or unspecified type, uncontrolled	0.00571429	1063	3.97e-05	938	9.48e-07	1280	250.22
ICD9CM	Hypertensive heart and chronic kidney disease, benign, with heart failure and with chronic kidney disease stage I through stage IV, or unspecified	0.00567028	1064	0	1248	0	1386	404.11
ATC 4th	Tertiary amines	0.00561347	1065	3.79e-05	944	0	1386	N04AA
ICD9CM	Diabetes with other specified manifestations, type II or unspecified type, uncontrolled	0.00559881	1066	0.000329464	748	0.00471285	523	250.82
ICD9CM	Closed fracture of mandible, alveolar border of body	0.00551839	1067	8.08e-06	1037	4.81e-05	1047	802.27
ICD9CM	Hyperaldosteronism, unspecified	0.00551171	1068	0.00127284	591	0.000125635	952	255.1
ATC 4th	Antidepressants in combination with psycholeptics	0.00547266	1069	0	1248	0	1386	N06CA
ICD9CM	Secondary diabetes mellitus with ophthalmic manifestations, not stated as uncontrolled, or unspecified	0.0052459	1070	0	1248	0	1386	249.5
ICD9CM	Ulcer of ankle	0.00520833	1071	0.000651175	676	1.88e-06	1247	707.13
ICD9CM	Low tension open-angle glaucoma	0.00516866	1072	0.000714502	661	5.47e-05	1036	365.12
ICD9CM	Other and unspecified malignant neoplasms of lymphoid and histiocytic tissue, intrathoracic lymph nodes	0.00515635	1073	2.38e-06	1103	0.000555556	785	202.92
ICD9CM	Neurofibromatosis, type 2 [acoustic neurofibromatosis]	0.00514655	1074	0	1248	0	1386	237.72
ICD9CM	Acute leukemia of unspecified cell type, without mention of having achieved remission	0.00510763	1075	6.74e-05	895	5.49e-05	1035	208
ICD9CM	Open-angle glaucoma, unspecified	0.00505472	1076	0.00110871	607	0.000192932	906	365.1
ICD9CM	Pathologic fracture of neck of femur	0.00503564	1077	0.000915841	636	0.00116706	692	733.14
ICD9CM	Cerebral embolism without mention of cerebral infarction	0.0050109	1079	0.000119478	841	7.33e-05	1007	434.1
ICD9CM	Burkitt's tumor or lymphoma, unspecified site, extranodal and solid organ sites	0.00494506	1080	3.21e-08	1202	0.00150008	663	200.2
ICD9CM	Unspecified osteomyelitis, shoulder region	0.00492993	1081	0	1248	4.01e-06	1209	730.21
ICD9CM	Unspecified infection of bone, site unspecified	0.00489173	1082	1.23e-05	1020	0.00150586	662	730.9
ICD9CM	Postoperative shock, septic	0.00487344	1083	0	1248	0	1386	998.02
ICD9CM	C1-C4 level with unspecified spinal cord injury	0.00486494	1084	0.00141635	577	0.000806727	741	952
ICD9CM	Paranoid type schizophrenia, subchronic with acute exacerbation	0.00482753	1085	0	1248	0	1386	295.33
ICD9CM	Hemolytic-uremic syndrome	0.0047948	1086	0	1248	1.61e-05	1121	283.11
ICD9CM	Mechanical complication of unspecified genitourinary device, implant, and graft	0.00474605	1087	3.64e-05	949	4.29e-06	1203	996.3
ICD9CM	Coronary artery anomaly	0.00474404	1088	0.000463903	706	0	1386	746.85
ICD9CM	Dislocation of prosthetic joint	0.00473745	1089	6.75e-06	1046	0	1386	996.42
ICD9CM	Other and unspecified intracranial hemorrhage following injury with open intracranial wound, unspecified state of consciousness	0.00473224	1090	0	1248	0	1386	853.1
ICD9CM	Open fracture of base of skull with intracranial injury of other and unspecified nature, unspecified state of consciousness	0.00469175	1092	1.99e-07	1169	0.000438248	812	801.9
ICD9CM	Acute myocardial infarction of anterolateral wall, episode of care unspecified	0.00466571	1093	2.42e-05	970	0	1386	410
ICD9CM	Opioid type dependence, episodic	0.00464988	1095	0.0298304	322	0.010478	446	304.02
ICD9CM	Secondary hypercoagulable state	0.0046443	1096	3.08e-05	959	0.000183873	909	289.82
ICD9CM	Flaccid hemiplegia and hemiparesis affecting nondominant side	0.0046372	1097	2.97e-08	1204	0	1386	342.02
ICD9CM	Hodgkin's paragranuloma, lymph nodes of head, face, and neck	0.0046372	1097	0	1248	8.18e-05	992	201.01
ICD9CM	Other mechanical complication of prosthetic joint implant	0.00460123	1099	0.00331351	466	1.2e-05	1141	996.47
ICD9CM	Quadriplegia, C1-C4, complete	0.00458333	1100	7.34e-11	1244	0	1386	344.01
ICD9CM	Septicemia due to serratia	0.00455219	1101	1.09e-05	1026	0	1386	38.44
ICD9CM	Schizophrenic disorders, residual type, subchronic with acute exacerbation	0.00455062	1102	0	1248	0	1386	295.63
ICD9CM	Other atherosclerosis of native arteries of the extremities	0.00453775	1103	4.51e-10	1240	9.97e-07	1276	440.29
ICD9CM	Closed fracture of epiphysis, lower (separation) of femur	0.00452434	1104	4.17e-05	937	1.27e-08	1362	821.22
ICD9CM	Bipolar I disorder, single manic episode, mild	0.0045	1105	0	1248	1.67e-05	1118	296.01
ICD9CM	Other leukemia of unspecified cell type, without mention of having achieved remission	0.00449123	1106	9.73e-06	1029	1.52e-05	1123	208.8
ICD9CM	Senile dementia with depressive features	0.00447928	1107	0.000887401	640	0.000162166	926	290.21
ICD9CM	Variants of migraine, not elsewhere classified, with intractable migraine, so stated, without mention of status migrainosus	0.00446305	1108	0.0249388	328	0.0459087	382	346.21
ICD9CM	Late effects of cerebrovascular disease, hemiplegia affecting nondominant side	0.00445717	1109	8.65e-05	875	2.04e-09	1376	438.22
ICD9CM	Gastrostomy complication, unspecified	0.00443077	1110	0	1248	0	1386	536.4
ICD9CM	Cerebral artery occlusion, unspecified without mention of cerebral infarction	0.00440263	1111	0.00100063	629	0.00249775	589	434.9
ICD9CM	Aneurysm of other visceral artery	0.00438206	1112	0	1248	0	1386	442.84
ICD9CM	Other autosomal deletions	0.00436833	1113	1.24e-07	1173	0.00025262	883	758.39
ICD9CM	Pyogenic arthritis, hand	0.00436565	1114	1.7e-05	1001	9.65e-05	977	711.04
ICD9CM	Mechanical complication due to urethral (indwelling) catheter	0.00429762	1115	6.14e-05	903	0.000318196	852	996.31
ICD9CM	Atherosclerosis of autologous vein bypass graft of the extremities	0.0042619	1116	6.35e-06	1051	0	1386	440.31
ICD9CM	Other specified aplastic anemias	0.00423214	1118	8.94e-05	870	0.000148737	936	284.89
ICD9CM	Ulcer of heel and midfoot	0.00421635	1120	0.000107057	857	0.00171219	641	707.14
ICD9CM	Intracranial injury of other and unspecified nature without mention of open intracranial wound, with concussion, unspecified	0.00416667	1121	0.00037996	731	0.000367251	833	854.09
ICD9CM	Subendocardial infarction, subsequent episode of care	0.00413293	1122	2.61e-05	966	7.67e-06	1172	410.72
ICD9CM	Chronic osteomyelitis, pelvic region and thigh	0.00410643	1123	0.000696426	663	0.000621368	772	730.15
ICD9CM	Closed fractures involving skull or face with other bones, with intracranial injury of other and unspecified nature, with prolonged [more than 24 hours] loss of consciousness and return to pre-existing conscious level	0.00408871	1124	0	1248	0	1386	804.44
ICD9CM	Closed fractures involving skull or face with other bones, with other and unspecified intracranial hemorrhage, with prolonged [more than 24 hours] loss of consciousness and return to pre- existing conscious level	0.00408871	1124	0	1248	0	1386	804.34
ICD9CM	Closed fractures involving skull or face with other bones, without mention or intracranial injury, with prolonged [more than 24 hours] loss of consciousness and return to pre-existing conscious level	0.00408871	1124	0	1248	0	1386	804.04
ICD9CM	Closed fractures involving skull or face with other bones, with cerebral laceration and contusion, with prolonged [more than 24 hours] loss of consciousness and return to pre-existing conscious level	0.00408871	1124	0	1248	0	1386	804.14
ICD9CM	Closed fractures involving skull or face with other bones with subarachnoid, subdural, and extradural hemorrhage, with prolonged [more than 24 hours] loss of consciousness and return to pre-existing conscious level	0.00408871	1124	0	1248	0	1386	804.24
ICD9CM	Acute myocardial infarction of other specified sites, episode of care unspecified	0.00407104	1125	7.07e-07	1141	3.08e-05	1075	410.8
ICD9CM	Complications of reattached finger(s)	0.00401281	1126	7.15e-06	1044	2.53e-07	1318	996.93
ICD9CM	Spina bifida with hydrocephalus, cervical region	0.00400626	1127	0.000149154	823	8.99e-07	1284	741.01
ICD9CM	Idiopathic non-specific interstitial pneumonitis	0.00396825	1128	2.93e-07	1157	2.38e-05	1089	516.32
ICD9CM	Dementia with lewy bodies	0.00396709	1129	0	1248	0	1386	331.82
ICD9CM	Mechanical complication due to cardiac pacemaker (electrode)	0.00391304	1130	0	1248	0	1386	996.01
ICD9CM	Bone marrow replaced by transplant	0.00387747	1131	0.000164805	812	0.000139722	941	V42.81
ICD9CM	Pneumonia due to other Streptococcus	0.00384384	1132	7.36e-08	1185	1.17e-06	1271	482.39
ICD9CM	Exercise induced bronchospasm	0.00381834	1133	0.404894	176	0.300402	233	493.81
ICD9CM	Acute alcoholic intoxication in alcoholism, episodic	0.00380371	1134	0.359223	186	0.340609	228	303.02
ICD9CM	Fecal impaction	0.00380263	1135	0.00210868	511	0.000435715	813	560.32
ICD9CM	Multiple closed pelvic fractures without disruption of pelvic circle	0.00380263	1135	0.000177524	804	6.05e-10	1380	808.44
ICD9CM	Cerebral embolism with cerebral infarction	0.00379379	1137	0.00132641	584	6.67e-06	1181	434.11
ICD9CM	Other specified inflammatory polyarthropathies	0.00376781	1138	0.00013832	831	0.000857752	728	714.89
ICD9CM	Intracranial injury of other and unspecified nature without mention of open intracranial wound, with moderate [1-24 hours] loss of consciousness	0.00369399	1139	0.00128851	590	5.55e-05	1033	854.03
ICD9CM	Other immunoproliferative neoplasms, without mention of having achieved remission	0.00367647	1140	7.85e-05	883	2.01e-05	1103	203.8
ICD9CM	Iatrogenic pulmonary embolism and infarction	0.00364679	1141	0.00780298	381	0.000197517	905	415.11
ICD9CM	Primary thrombocytopenia,unspecified	0.00363174	1142	0.000394793	726	0.00136306	676	287.3
ICD9CM	Acute myeloid leukemia, in relapse	0.00360294	1144	2.16e-06	1108	0	1386	205.02
ATC 4th	Salicylic acid and derivatives	0.00359463	1145	0.017027	336	0.0177027	420	N02BA
ICD9CM	Hypertensive heart and chronic kidney disease, malignant, with heart failure and with chronic kidney disease stage I through stage IV, or unspecified	0.00355556	1147	0	1248	0	1386	404.01
ICD9CM	Chronic myeloid leukemia, in remission	0.00352083	1148	1.05e-07	1178	0	1386	205.11
ICD9CM	Combinations of opioid type drug with any other drug dependence, in remission	0.00334249	1149	0.0159873	342	0.0276694	404	304.73
ATC 4th	Diphenylbutylpiperidine derivatives	0.00333333	1150	0	1248	0	1386	N05AG
ICD9CM	Neutropenia due to infection	0.00326137	1151	0.000467601	704	0.00142493	669	288.04
ICD9CM	Diabetes with hyperosmolarity, type I [juvenile type], uncontrolled	0.00320513	1152	1.45e-08	1217	1.91e-05	1110	250.23
ICD9CM	Acute osteomyelitis, lower leg	0.00320124	1153	0.00012191	839	0.000102145	975	730.06
ICD9CM	Other open skull fracture with subarachnoid, subdural, and extradural hemorrhage, unspecified state of consciousness	0.00314286	1155	0	1248	0	1386	803.7
ICD9CM	Late effects of cerebrovascular disease, other paralytic syndrome affecting dominant side	0.0029964	1156	0	1248	0	1386	438.51
ICD9CM	Other and unspecified cerebral laceration and contusion, without mention of open intracranial wound, with loss of consciousness of unspecified duration	0.00297619	1157	3.44e-06	1090	1.49e-08	1357	851.86
ICD9CM	Mineralocorticoid deficiency	0.00296866	1158	0.000379023	733	2.75e-05	1082	255.42
ICD9CM	Spontaneous bacterial peritonitis	0.00290157	1159	0	1248	0	1386	567.23
ICD9CM	Septicemia due to pseudomonas	0.0028655	1160	0	1248	0	1386	38.43
ICD9CM	Reticulosarcoma, intrathoracic lymph nodes	0.00276677	1161	0	1248	0	1386	200.02
ICD9CM	Schizoaffective disorder, in remission	0.00274529	1162	0	1248	0	1386	295.75
ICD9CM	Closed fracture of C1-C4 level with central cord syndrome	0.00271383	1163	0	1248	0	1386	806.03
ICD9CM	Hypogammaglobulinemia, unspecified	0.00266667	1164	1.33e-05	1015	0.00033371	846	279
ICD9CM	Acute myocardial infarction of inferoposterior wall, initial episode of care	0.00259229	1165	7.36e-08	1186	1.67e-05	1120	410.31
ICD9CM	Hypertensive chronic kidney disease, benign, with chronic kidney disease stage I through stage IV, or unspecified	0.0025185	1166	0.000361789	739	6.96e-05	1015	403.1
ICD9CM	Closed fracture of vault of skull with subarachnoid, subdural, and extradural hemorrhage, unspecified state of consciousness	0.00251485	1167	0.00228348	506	0.000200543	902	800.2
ATC 4th	Antigonadotropins and similar agents	0.00251467	1168	7.33e-05	889	2.33e-05	1091	G03XA
ICD9CM	Sedative, hypnotic or anxiolytic dependence, episodic	0.00249749	1169	0.00493479	423	0.0114035	442	304.12
ATC 4th	Iron, parenteral preparations	0.00242955	1170	0.00110345	608	9.24e-07	1282	B03AC
ICD9CM	Mechanical complication of colostomy and enterostomy	0.00228628	1171	1.05e-05	1028	0.00189225	627	569.62
ICD9CM	Hodgkin's disease, lymphocytic-histiocytic predominance, unspecified site, extranodal and solid organ sites	0.00225576	1172	0.00162932	549	8.14e-05	996	201.4
ICD9CM	Mycosis fungoides, unspecified site, extranodal and solid organ sites	0.00225308	1173	0.000138068	832	3.89e-06	1211	202.1
ICD9CM	Vascular disorders of kidney	0.00225006	1174	6.02e-05	907	5.28e-06	1193	593.81
ICD9CM	Closed fracture of T7-T12 level with other specified spinal cord injury	0.00222427	1175	5.36e-05	916	8.17e-06	1168	806.29
ICD9CM	Iatrogenic cerebrovascular infarction or hemorrhage	0.00221405	1176	6.13e-05	904	0.000492148	803	997.02
ATC 4th	Actinomycines	0.00210031	1177	0	1248	0	1386	L01DA
ICD9CM	Exudative senile macular degeneration	0.00206984	1178	1.64e-05	1002	6.91e-06	1179	362.52
ICD9CM	Unspecified osteomyelitis, forearm	0.0020665	1179	3.95e-06	1080	2.05e-05	1101	730.23
ICD9CM	Aneurysm of subclavian artery	0.00203804	1180	3.75e-05	945	0.000170068	918	442.82
ICD9CM	Pressure ulcer, stage IV	0.00197121	1181	4.23e-06	1073	0	1386	707.24
ICD9CM	Other and unspecified cerebral laceration and contusion, without mention of open intracranial wound, with concussion, unspecified	0.00186929	1182	0.000207218	795	4.34e-07	1305	851.89
ATC 4th	Anti-androgens	0.00185923	1183	8e-06	1039	5.37e-06	1192	L02BB
ICD9CM	Unspecified leukemia, without mention of having achieved remission	0.00184121	1184	0.00404937	440	0.00216761	608	208.9
ICD9CM	Late effects of cerebrovascular disease, monoplegia of upper limb affecting unspecified side	0.00170833	1185	0	1248	0	1386	438.3
ICD9CM	Spastic hemiplegia and hemiparesis affecting nondominant side	0.0016973	1186	0.00108957	612	3.69e-06	1217	342.12
ICD9CM	Hallucinogen dependence, in remission	0.00163636	1187	0.135681	261	0.122824	320	304.53
ICD9CM	Multiple myeloma, in remission	0.00143848	1188	0	1248	0	1386	203.01
ICD9CM	Infection and inflammatory reaction due to internal joint prosthesis	0.00140251	1190	0.00675591	390	1.13e-08	1365	996.66
ICD9CM	Closed fracture of base of neck of femur	0.00133333	1191	2.05e-05	985	2.21e-06	1241	820.03
ICD9CM	Ehlers-Danlos syndrome	0.00132613	1192	0.00195671	519	0.00108694	697	756.83
ICD9CM	Other specified hypersensitivity angiitis	0.00132353	1193	8.99e-05	869	2.67e-07	1316	446.29
ICD9CM	Infection and inflammatory reaction due to nervous system device, implant, and graft	0.00128205	1194	2.22e-07	1166	0.000613088	774	996.63
ICD9CM	Chronic glomerulonephritis in diseases classified elsewhere	0.00126579	1195	0.0015659	555	7.8e-05	1001	582.81
ICD9CM	Narcolepsy, without cataplexy	0.00124991	1196	0.190309	229	0.257627	253	347
ICD9CM	Other hemorrhagic disorder due to intrinsic circulating anticoagulants, antibodies, or inhibitors	0.00123161	1197	0	1248	8.55e-07	1288	286.59
ICD9CM	Pressure ulcer, heel	0.00121485	1198	0.00180241	533	2.27e-06	1239	707.07
ICD9CM	Amphetamine and other psychostimulant dependence, in remission	0.00117959	1199	0.00044979	714	0.00573516	506	304.43
ICD9CM	Spinal muscular atrophy, unspecified	0.00114286	1200	7.21e-05	890	9.88e-06	1158	335.1
ICD9CM	Other and unspecified intracranial hemorrhage following injury without mention of open intracranial wound, with no loss of consciousness	0.00112738	1201	0.000411575	719	9.78e-07	1277	853.01
ICD9CM	Idiopathic osteoporosis	0.00109601	1202	0.00108906	613	0.000691786	757	733.02
ICD9CM	Malignant carcinoid tumor of other sites	0.00106035	1204	2.23e-07	1165	0	1386	209.29
ICD9CM	Acute osteomyelitis, ankle and foot	0.000835585	1205	0.000969604	632	0.000272471	869	730.07
ICD9CM	Other and unspecified intracranial hemorrhage following injury without mention of open intracranial wound, with prolonged [more than 24 hours] loss of consciousness without return to pre-existing conscious level	0.000824295	1206	0	1248	1.21e-08	1363	853.05
ICD9CM	Critical illness polyneuropathy	0.000785256	1207	0	1248	0	1386	357.82
ICD9CM	Complications of transplanted heart	0.000778785	1208	6.69e-06	1048	0	1386	996.83
ICD9CM	Burkitt's tumor or lymphoma, intra-abdominal lymph nodes	0.000769231	1209	0	1248	0	1386	200.23
ICD9CM	Closed fracture of C5-C7 level with complete lesion of cord	0.000740144	1210	0	1248	0	1386	806.06
ICD9CM	Mechanical complication of unspecified cardiac device, implant, and graft	0.000676868	1211	0	1248	0	1386	996
ICD9CM	Other malignant lymphomas, intrathoracic lymph nodes	0.000649523	1212	5.41e-06	1065	0.00153895	660	202.82
ICD9CM	Acute myocardial infarction of anterolateral wall, subsequent episode of care	0.000641304	1213	9.79e-07	1130	1.82e-05	1113	410.02
ICD9CM	Arterial embolism and thrombosis of upper extremity	0.000634921	1214	5.78e-05	909	8.95e-06	1162	444.21
ICD9CM	Occlusion and stenosis of vertebral artery with cerebral infarction	0.000623738	1215	0	1248	3.54e-06	1221	433.21
ICD9CM	Infection and inflammatory reaction due to other genitourinary device, implant, and graft	0.0005	1216	0.000458771	710	0.000386865	822	996.65
ICD9CM	Unspecified schizophrenia, subchronic	0.000480159	1217	0	1248	0	1386	295.91
ICD9CM	Hemangioma of intracranial structures	0.00047619	1219	0.0214518	333	0.039928	388	228.02
ICD9CM	True posterior wall infarction, initial episode of care	0.000460435	1220	0.000821759	647	0	1386	410.61
ICD9CM	Chronic or unspecified gastric ulcer with perforation, without mention of obstruction	0.00045584	1221	2.31e-05	976	0	1386	531.5
ICD9CM	Hemiplegic migraine, without mention of intractable migraine without mention of status migrainosus	0.000429385	1222	0.000312959	757	2.28e-05	1093	346.3
ICD9CM	Acute on chronic diastolic heart failure	0.000421656	1224	0	1248	0	1386	428.33
ICD9CM	Chronic osteomyelitis, other specified sites	0.000412776	1225	0.000408028	721	0.000121059	957	730.18
ICD9CM	Myotonic muscular dystrophy	0.000408497	1226	6.8e-11	1245	0	1386	359.21
ICD9CM	Sclerosing mesenteritis	0.00028216	1228	3.39e-05	953	1.31e-05	1135	567.82
ICD9CM	Closed fracture of midcervical section of neck of femur	0.000280622	1229	0.000851012	642	0.000551959	787	820.02
ICD9CM	Chronic venous embolism and thrombosis of deep vessels of distal lower extremity	0.000279402	1230	8.3e-05	877	5.16e-05	1043	453.52
ICD9CM	Mechanical complication of automatic implantable cardiac defibrillator	0.000278851	1231	0	1248	0	1386	996.04
ICD9CM	Closed fracture of C1-C4 level with complete lesion of cord	0.000277388	1232	0	1248	0	1386	806.01
ICD9CM	Coronary atherosclerosis of unspecified bypass graft	0.000265816	1233	3.39e-05	954	1.35e-05	1133	414.05
ICD9CM	Diabetes with other coma, type I [juvenile type], not stated as uncontrolled	0.000262928	1234	6.85e-06	1045	0	1386	250.31
ICD9CM	Glaucoma of childhood	0.00025641	1235	2.48e-08	1208	1.21e-06	1270	365.14
ICD9CM	Other malignant lymphomas, lymph nodes of inguinal region and lower limb	0.000245655	1236	0.000121806	840	0	1386	202.85
ICD9CM	Late effects of cerebrovascular disease, hemiplegia affecting dominant side	0.000238349	1237	0.00020068	800	2.1e-07	1328	438.21
ICD9CM	Cortex (cerebral) contusion without mention of open intracranial wound, unspecified state of consciousness	0.000238312	1238	0.000956816	633	0.000996141	716	851
ICD9CM	Unspecified myeloid leukemia, without mention of having achieved remission	0.000223564	1239	6.07e-06	1058	1.13e-05	1145	205.9
ICD9CM	Organ or tissue replaced by other means, heart assist device	0.000214286	1240	0	1248	0	1386	V43.21
ICD9CM	Occlusion and stenosis of vertebral artery without mention of cerebral infarction	0.000208333	1242	8.66e-05	874	1.84e-06	1248	433.2
ICD9CM	Hypertensive chronic kidney disease, malignant, with chronic kidney disease stage I through stage IV, or unspecified	0.000205128	1243	0.000140267	828	0.000355132	838	403
ICD9CM	Migraine with aura, without mention of intractable migraine with status migrainosus	0.000188005	1244	0.00228061	507	0.0100299	450	346.02
ICD9CM	Saddle embolus of pulmonary artery	0.000183602	1245	0	1248	0	1386	415.13
ICD9CM	Aneurysm of artery of neck	0.000171854	1246	0.000307325	759	0.000369608	831	442.81
ATC 4th	Thiouracils	0.000169279	1247	0.00311492	477	6.57e-05	1020	H03BA
ICD9CM	Closed fracture of C1-C4 level with unspecified spinal cord injury	0.000166667	1248	0.00016505	811	0.00102184	710	806
ICD9CM	Open fracture of vault of skull without mention of intracranial injury, with no loss of consciousness	0.000156522	1249	2.08e-08	1212	0	1386	800.51
ICD9CM	Open fracture of vault of skull with subarachnoid, subdural, and extradural hemorrhage, with no loss of consciousness	0.000156522	1249	2.08e-08	1212	0	1386	800.71
ICD9CM	Open fracture of vault of skull with other and unspecified intracranial hemorrhage, with no loss of consciousness	0.000156522	1249	2.08e-08	1212	0	1386	800.81
ICD9CM	Open fracture of vault of skull with intracranial injury of other and unspecified nature, with no loss of consciousness	0.000156522	1249	2.08e-08	1212	0	1386	800.91
ICD9CM	Open fracture of vault of skull with cerebral laceration and contusion, with no loss of consciousness	0.000156522	1249	2.08e-08	1212	0	1386	800.61
ICD9CM	Herpes zoster with other nervous system complications	0.000131579	1250	0.00356967	458	0.000359311	836	53.19
ATC 4th	Diaminopyrimidines	0.000125641	1251	1.11e-07	1175	0	1386	P01BD
ICD9CM	Nodular lymphoma, lymph nodes of head, face, and neck	0.000125	1252	4.76e-05	926	0	1386	202.01
ICD9CM	Acute monocytic leukemia, without mention of having achieved remission	0.000124856	1253	0	1248	0	1386	206
ICD9CM	Other hypertrophic cardiomyopathy	0.000121749	1254	0.00144231	574	0.000141402	938	425.18
ATC 4th	Acid preparations	0.000118357	1255	0.00151569	564	0.00085308	731	A09AB
ICD9CM	Mild nonproliferative diabetic retinopathy	0.000117792	1256	8.71e-07	1136	2.27e-07	1323	362.04
ICD9CM	Closed fracture of intracapsular section of neck of femur, unspecified	0.000115884	1257	0.000115123	848	0.000114683	962	820
ICD9CM	Pathologic fracture of tibia or fibula	0.000115385	1258	0.00111421	606	0.000256515	877	733.16
ICD9CM	Malignant carcinoid tumor of unknown primary site	0.000115385	1258	6.38e-07	1144	3.72e-07	1310	209.2
ICD9CM	Infection of colostomy or enterostomy	0.000111111	1260	0.00011776	844	0.0028087	578	569.61
ICD9CM	Mechanical complication due to heart valve prosthesis	9.32e-05	1261	0	1248	0	1386	996.02
ICD9CM	Closed obturator dislocation of hip	8.33e-05	1262	0	1248	0	1386	835.02
ICD9CM	Menstrual migraine, without mention of intractable migraine without mention of status migrainosus	8.33e-05	1262	0.00800325	378	0.00472422	522	346.4
ICD9CM	Severe nonproliferative diabetic retinopathy	7.91e-05	1266	0	1248	0	1386	362.06
ICD9CM	Other named variants of lymphosarcoma and reticulosarcoma, unspecified site, extranodal and solid organ sites	7.88e-05	1267	8.23e-09	1220	5.95e-07	1300	200.8
ICD9CM	Chronic osteomyelitis, site unspecified	6.94e-05	1268	0.00065435	675	7.37e-05	1006	730.1
ICD9CM	Acute osteomyelitis, other specified sites	6.75e-05	1269	0.000273597	770	0.000173495	917	730.08
ICD9CM	Leukemic reticuloendotheliosis, unspecified site, extranodal and solid organ sites	6.28e-05	1270	7.11e-09	1221	3.79e-06	1215	202.4
ICD9CM	Aseptic necrosis of medial femoral condyle	5.49e-05	1271	0.000153821	818	0.00175353	638	733.43
ICD9CM	Subarachnoid hemorrhage following injury without mention of open intracranial wound, with concussion, unspecified	5.2e-05	1272	3.12e-09	1230	0	1386	852.09
ICD9CM	Diabetic macular edema	4.52e-05	1273	8.5e-10	1236	1.41e-06	1263	362.07
ICD9CM	Intrinsic asthma with status asthmaticus	4.45e-05	1274	0.00105198	618	0.00260403	585	493.11
ATC 4th	Renin-inhibitors	4.23e-05	1275	4.38e-05	932	4.75e-05	1048	C09XA
ICD9CM	Diabetes with peripheral circulatory disorders, type I [juvenile type], not stated as uncontrolled	3.09e-05	1276	0	1248	0	1386	250.71
ICD9CM	Cystic fibrosis with other manifestations	2.78e-05	1277	2.1e-06	1109	0	1386	277.09
ICD9CM	Malignant carcinoid tumor of the small intestine, unspecified portion	2.27e-05	1279	0	1248	0	1386	209
ICD9CM	Other malignant lymphomas, intra-abdominal lymph nodes	2.1e-05	1280	4.67e-05	927	5.53e-06	1188	202.83
ICD9CM	Eosinophilic esophagitis	1.9e-05	1281	0.0158721	344	0.0027442	583	530.13
ATC 4th	Interleukin inhibitors	1.77e-05	1282	4.25e-05	935	1.95e-07	1333	L04AC
ICD9CM	Aneurysm of coronary vessels	1.66e-05	1283	0	1248	0	1386	414.11
ICD9CM	Traumatic compartment syndrome of abdomen	1.63e-05	1284	0	1248	0	1386	958.93
ICD9CM	Acute erythremia and erythroleukemia, in remission	1.32e-05	1286	0	1248	0	1386	207.01
ICD9CM	Conduct disorder, childhood onset type	1.19e-05	1287	0	1248	0	1386	312.81
ICD9CM	Dissection of aorta, thoracoabdominal	1.01e-05	1289	2.14e-05	981	0.000113473	963	441.03
ICD9CM	Multiple myeloma, in relapse	9.06e-06	1290	0	1248	0	1386	203.02
ICD9CM	Unspecified osteomyelitis, hand	8.66e-06	1291	0.00164447	548	0.000471895	805	730.24
ICD9CM	Primary central nervous system lymphoma, unspecified site, extranodal and solid organ sites	6.66e-06	1292	2.82e-05	963	0.00343765	557	200.5
ICD9CM	Closed fracture of sacrum and coccyx with other spinal cord injury	6.61e-06	1293	0	1248	0	1386	806.69
ICD9CM	Malignant poorly differentiated neuroendocrine carcinoma, any site	5.94e-06	1294	5.15e-08	1193	0	1386	209.3
ICD9CM	Occlusion and stenosis of other specified precerebral artery without mention of cerebral infarction	5.67e-06	1295	0.000717128	660	0.000343977	842	433.8
ICD9CM	Toxic diffuse goiter with mention of thyrotoxic crisis or storm	4.46e-06	1296	9.17e-05	865	0.000154457	933	242.01
ATC 4th	Retinoids for treatment of psoriasis	4.39e-06	1297	6.11e-05	905	0.00015873	930	D05BB
ICD9CM	Other closed skull fracture with other and unspecified intracranial hemorrhage, unspecified state of unconsciousness	4.3e-06	1298	0	1248	0	1386	803.3
ICD9CM	Hypertrophic obstructive cardiomyopathy	2.77e-06	1299	1.52e-05	1007	8.81e-06	1164	425.11
ICD9CM	Secondary malignant neoplasm of genital organs	2.7e-06	1300	1.4e-06	1120	0.000293887	864	198.82
ICD9CM	Pathologic fracture of humerus	2.64e-06	1301	5.21e-10	1238	0	1386	733.11
ICD9CM	Erosion of implanted vaginal mesh and other prosthetic materials to surrounding organ or tissue	2.17e-06	1302	0	1248	0	1386	629.31
ICD9CM	Open fracture of base of skull with subarachnoid, subdural, and extradural hemorrhage, with brief [less than one hour] loss of consciousness	1.84e-06	1303	6.73e-06	1047	0.000358214	837	801.72
ICD9CM	Open fracture of base of skull with other and unspecified intracranial hemorrhage, with brief [less than one hour] loss of consciousness	1.84e-06	1303	6.73e-06	1047	0.000358214	837	801.82
ICD9CM	Open fracture of base of skull without mention of intracranial injury, with brief [less than one hour] loss of consciousness	1.84e-06	1303	6.73e-06	1047	0.000358214	837	801.52
ICD9CM	Open fracture of base of skull with cerebral laceration and contusion, with brief [less than one hour] loss of consciousness	1.84e-06	1303	6.73e-06	1047	0.000358214	837	801.62
ICD9CM	Open fracture of base of skull with intracranial injury of other and unspecified nature, with brief [less than one hour] loss of consciousness	1.84e-06	1303	6.73e-06	1047	0.000358214	837	801.92
ATC 4th	Penicillamine and similar agents	1.83e-06	1304	0	1248	0	1386	M01CC
ICD9CM	Thyrotoxicosis without mention of goiter or other cause, with mention of thyrotoxic crisis or storm	1.32e-06	1306	0.00173905	537	6.93e-05	1016	242.91
ICD9CM	Aseptic necrosis of bone, jaw	8.95e-07	1307	0	1248	0	1386	733.45
ICD9CM	Acute myocardial infarction of other inferior wall, episode of care unspecified	8.74e-07	1308	3.54e-06	1089	0.00195354	622	410.4
ICD9CM	Secondary hyperparathyroidism, non-renal	6.43e-07	1309	4.9e-06	1069	0	1386	252.02
ICD9CM	Residual stage of open angle glaucoma	4.49e-07	1310	0	1248	0	1386	365.15
ICD9CM	Pigmentary open-angle glaucoma	3.12e-07	1311	9.03e-06	1032	1.22e-05	1140	365.13
ICD9CM	Great toe amputation status	0	1313	0.000164375	813	8.68e-06	1165	V49.71
ICD9CM	Other open skull fracture with subarachnoid, subdural, and extradural hemorrhage, with loss of consciousness of unspecified duration	0	1313	0	1248	0	1386	803.76
ICD9CM	Other open skull fracture with cerebral laceration and contusion, with loss of consciousness of unspecified duration	0	1313	0	1248	0	1386	803.66
ICD9CM	Other open skull fracture with other and unspecified intracranial hemorrhage, with loss of consciousness of unspecified duration	0	1313	0	1248	0	1386	803.86
ICD9CM	Open fracture of condyle, femoral	0	1313	3.12e-06	1093	0.000201099	901	821.31
ICD9CM	Other open skull fracture without mention of intracranial injury, with loss of consciousness of unspecified duration	0	1313	0	1248	0	1386	803.56
ICD9CM	Hypersensitivity angiitis, unspecified	0	1313	0.159756	252	0.129585	316	446.2
ICD9CM	Dissection of coronary artery	0	1313	9.95e-07	1129	0	1386	414.12
ICD9CM	Closed fracture of C5-C7 level with other specified spinal cord injury	0	1313	0.000101779	860	2.8e-05	1078	806.09
ICD9CM	Spastic hemiplegia and hemiparesis affecting dominant side	0	1313	0	1248	0	1386	342.11
ICD9CM	Latent schizophrenia, chronic with acute exacerbation	0	1313	0	1248	0	1386	295.54
ICD9CM	Acquired hemophilia	0	1313	0	1248	0	1386	286.52
ICD9CM	Amyloidosis, unspecified	0	1313	6.02e-08	1191	2.32e-07	1321	277.3
ICD9CM	Spina bifida without mention of hydrocephalus, unspecified region	0	1313	0.00186086	528	0.000896059	725	741.9
ICD9CM	Other microdeletions	0	1313	0.000262331	774	0.00028877	867	758.33
ICD9CM	Other hemochromatosis	0	1313	9.48e-07	1132	9.67e-05	976	275.03
ICD9CM	Presenile dementia with delusional features	0	1313	2.16e-08	1211	0	1386	290.12
ICD9CM	Other lymphoid leukemia, without mention of having achieved remission	0	1313	0.00188235	525	0	1386	204.8
ICD9CM	Diabetes with ophthalmic manifestations, type II or unspecified type, uncontrolled	0	1313	1.39e-06	1121	2.63e-05	1085	250.52
ICD9CM	Gallstone ileus	0	1313	1.65e-06	1114	7.2e-05	1009	560.31
ICD9CM	Schizoaffective disorder, subchronic with acute exacerbation	0	1313	0.00327477	468	0.00408173	542	295.73
ICD9CM	Other open skull fracture with intracranial injury of other and unspecified nature, with loss of consciousness of unspecified duration	0	1313	0	1248	0	1386	803.96
ICD9CM	Other idiopathic peripheral autonomic neuropathy	0	1313	0.0017007	542	1.26e-05	1137	337.09
ICD9CM	Pyogenic arthritis, other specified sites	0	1313	0.000108753	854	0.000124819	955	711.08
ICD9CM	C5-C7 level with other specified spinal cord injury	0	1313	0.000152597	820	4.03e-07	1308	952.09
ICD9CM	Ventricular flutter	0	1313	0.00135705	581	0	1386	427.42
ICD9CM	Letterer-siwe disease, unspecified site, extranodal and solid organ sites	0	1313	0	1248	0	1386	202.5
ICD9CM	Acute osteomyelitis, hand	0	1313	2.28e-07	1164	5.87e-06	1185	730.04
ICD9CM	Flaccid hemiplegia and hemiparesis affecting unspecified side	0	1313	2.67e-06	1099	2.12e-05	1097	342
ICD9CM	Vascular dementia, with depressed mood	0	1313	0	1248	0	1386	290.43
ICD9CM	Acute osteomyelitis, shoulder region	0	1313	4.46e-09	1226	8.12e-08	1347	730.01
ICD9CM	Other myeloid leukemia, without mention of having achieved remission	0	1313	5.48e-05	912	6.66e-05	1019	205.8
ICD9CM	Acute myocardial infarction of other anterior wall, subsequent episode of care	0	1313	9.48e-06	1031	2.91e-06	1228	410.12
ICD9CM	Pancreas replaced by transplant	0	1313	0	1248	0	1386	V42.83
ICD9CM	Other malignant lymphomas, spleen	0	1313	0	1248	0	1386	202.87
ICD9CM	Schizoaffective disorder, subchronic	0	1313	1.04e-06	1128	8.82e-06	1163	295.71
ICD9CM	Monoplegia of lower limb affecting nondominant side	0	1313	0	1248	0	1386	344.32
ICD9CM	Large cell lymphoma, lymph nodes of multiple sites	0	1313	3.6e-06	1087	7.14e-05	1012	200.78
ICD9CM	Late effects of cerebrovascular disease, other paralytic syndrome, bilateral	0	1313	2.78e-08	1205	0	1386	438.53
ICD9CM	Infection and inflammatory reaction due to peritoneal dialysis catheter	0	1313	0	1248	0	1386	996.68
ICD9CM	Narcolepsy in conditions classified elsewhere, with cataplexy	0	1313	0.000164145	814	1.97e-08	1355	347.11
ICD9CM	Other causes of myelitis	0	1313	6.31e-05	902	3.32e-05	1070	323.82
ICD9CM	Chronic venous embolism and thrombosis of other thoracic veins	0	1313	0	1248	0	1386	453.77
ICD9CM	Hodgkin's disease, lymphocytic-histiocytic predominance, lymph nodes of multiple sites	0	1313	1.95e-05	990	1.67e-05	1119	201.48
ICD9CM	Open fracture of intertrochanteric section of neck of femur	0	1313	6.18e-06	1053	0	1386	820.31
ICD9CM	Unspecified infective arthritis, shoulder region	0	1313	7.55e-06	1040	0.00135462	678	711.91
ICD9CM	Closed fracture of base of skull with intracranial injury of other and unspecified nature, with moderate [1-24 hours] loss of consciousness	0	1313	5.31e-08	1192	0	1386	801.43
ICD9CM	Aneurysm of other specified artery	0	1313	0.00135823	579	0.00405109	544	442.89
ICD9CM	Other neurofibromatosis	0	1313	0	1248	0	1386	237.79
ICD9CM	Other specified hemiplegia and hemiparesis affecting nondominant side	0	1313	0.00117376	601	0.000315512	854	342.82
ICD9CM	Drug-induced persisting dementia	0	1313	0.000114457	850	4.29e-06	1204	292.82
ICD9CM	Anaplastic large cell lymphoma, unspecified site, extranodal and solid organ sites	0	1313	0	1248	0	1386	200.6
ICD9CM	Complication of reattached foot and toe(s)	0	1313	6.26e-06	1052	2.11e-07	1327	996.95
ICD9CM	Closed fracture of base of skull with subarachnoid, subdural, and extradural hemorrhage, with moderate [1-24 hours] loss of consciousness	0	1313	5.31e-08	1192	0	1386	801.23
ICD9CM	Pressure ulcer, elbow	0	1313	0	1248	0	1386	707.01
ICD9CM	Nodular lymphoma, intrathoracic lymph nodes	0	1313	1.74e-06	1111	0	1386	202.02
ICD9CM	Dementia, unspecified, with behavioral disturbance	0	1313	0	1248	0	1386	294.21
ICD9CM	Arthropathy associated with Reiter's disease and nonspecific urethritis, lower leg	0	1313	7.2e-08	1189	0	1386	711.16
ICD9CM	Hodgkin's disease, nodular sclerosis, lymph nodes of multiple sites	0	1313	0.000257315	776	4.88e-05	1045	201.58
ATC 4th	Other cephalosporins and penems	0	1313	0	1248	0	1386	J01DI
ICD9CM	Lymphosarcoma, lymph nodes of multiple sites	0	1313	8.42e-08	1182	0	1386	200.18
ICD9CM	Schizophrenic disorders, residual type, chronic with acute exacerbation	0	1313	0	1248	0	1386	295.64
ICD9CM	Vascular complications of mesenteric artery	0	1313	0	1248	0	1386	997.71
ICD9CM	Pneumonia due to Streptococcus, group A	0	1313	7.72e-07	1140	0	1386	482.31
ICD9CM	Myelofibrosis	0	1313	1.01e-08	1219	1.93e-05	1107	289.83
ICD9CM	Closed fracture of C5-C7 level with central cord syndrome	0	1313	0	1248	0	1386	806.08
ICD9CM	Other specified disorders of metabolism	0	1313	0.000184248	803	0.000179572	911	277.89
ICD9CM	Open fracture of cervical vertebra, unspecified level	0	1313	0	1248	0	1386	805.1
ICD9CM	Dissection of renal artery	0	1313	0.000452847	712	5.73e-05	1029	443.23
ICD9CM	Tracheoesophageal fistula	0	1313	4.65e-07	1152	2.71e-08	1353	530.84
ATC 4th	Alpha glucosidase inhibitors	0	1313	4.2e-05	936	1.28e-07	1341	A10BF
ICD9CM	Closed fracture of trochanteric section of neck of femur	0	1313	0.00171046	540	3.44e-05	1069	820.2
ICD9CM	Chronic persistent hepatitis	0	1313	7.35e-05	888	0.000160689	928	571.41
ICD9CM	Nodular lymphoma, lymph nodes of inguinal region and lower limb	0	1313	0.000144793	825	0.000329369	848	202.05
ICD9CM	Infantile spasms, without mention of intractable epilepsy	0	1313	0	1248	0	1386	345.6
ICD9CM	Dissection of aorta, abdominal	0	1313	0.000212296	793	1.17e-06	1272	441.02
ICD9CM	Hypertensive heart and chronic kidney disease, benign, without heart failure and with chronic kidney disease stage I through stage IV, or unspecified	0	1313	0	1248	0	1386	404.1
ICD9CM	Hypertensive heart and chronic kidney disease, unspecified, with heart failure and chronic kidney disease stage V or end stage renal disease	0	1313	0	1248	0	1386	404.93
ICD9CM	Closed fracture of T1-T6 level with complete lesion of cord	0	1313	2.03e-05	987	0.00178064	637	806.21
ICD9CM	Quadriplegia, C1-C4, incomplete	0	1313	0	1248	0	1386	344.02
ICD9CM	Moderate nonproliferative diabetic retinopathy	0	1313	0	1248	0	1386	362.05
ICD9CM	Acute myocardial infarction of unspecified site, subsequent episode of care	0	1313	4.92e-05	922	1.46e-06	1261	410.92
ICD9CM	Chronic osteomyelitis, upper arm	0	1313	5.93e-09	1223	0.000112886	965	730.12
ICD9CM	Acute leukemia of unspecified cell type, in remission	0	1313	0	1248	0	1386	208.01
ICD9CM	Acute myocardial infarction of other lateral wall, episode of care unspecified	0	1313	8.38e-08	1183	1.96e-05	1106	410.5
ICD9CM	Acute glomerulonephritis in diseases classified elsewhere	0	1313	2.7e-05	964	0.000339018	845	580.81
ICD9CM	Other and unspecified factitious illness	0	1313	2.31122	67	1.70551	100	300.19
ICD9CM	Chronic myeloid leukemia, in relapse	0	1313	0	1248	0	1386	205.12
ICD9CM	Acute (transverse) myelitis NOS	0	1313	0.00077089	655	1.03e-05	1155	341.2
ICD9CM	Complications of transplanted intestine	0	1313	0	1248	0	1386	996.87
ICD9CM	Diabetes with other coma, type II or unspecified type, uncontrolled	0	1313	0	1248	0	1386	250.32
ICD9CM	Unspecified infective arthritis, lower leg	0	1313	0.000578302	683	3.22e-05	1073	711.96
ICD9CM	Nonproliferative diabetic retinopathy NOS	0	1313	0	1248	0	1386	362.03
ICD9CM	Lymphosarcoma, lymph nodes of head, face, and neck	0	1313	1.59e-07	1170	5.95e-10	1381	200.11
ICD9CM	Acute venous embolism and thrombosis of subclavian veins	0	1313	0.000525608	696	5.69e-06	1187	453.85
ICD9CM	Epilepsia partialis continua, with intractable epilepsy	0	1313	0	1248	0.00121342	686	345.71
ICD9CM	Arthropathy associated with Reiter's disease and nonspecific urethritis, site unspecified	0	1313	3.51e-05	951	2.32e-07	1321	711.1
ATC 4th	Other drugs for disorders of the musculo-skeletal system	0	1313	0.37097	182	0.271664	246	M09AX
ICD9CM	Unspecified lymphoid leukemia, without mention of having achieved remission	0	1313	0	1248	0	1386	204.9
ICD9CM	Acute myocardial infarction of inferolateral wall, subsequent episode of care	0	1313	5.95e-06	1060	0.000341371	843	410.22
ICD9CM	Unspecified osteomyelitis, ankle and foot	0	1313	0.00186269	527	0.000567	782	730.27
ICD9CM	Idiopathic interstitial pneumonia, not otherwise specified	0	1313	0	1248	0	1386	516.3
ICD9CM	Secondary malignant neoplasm of breast	0	1313	0.000225731	785	0.000584717	780	198.81
ICD9CM	Complications of transplanted pancreas	0	1313	8.05e-06	1038	5.99e-05	1024	996.86
ICD9CM	Unspecified schizophrenia, in remission	0	1313	0.000384657	729	0	1386	295.95
ICD9CM	Closed fracture of base of skull without mention of intra cranial injury, with brief [less than one hour] loss of consciousness	0	1313	0.000115467	847	0.0034817	555	801.02
ICD9CM	Closed fracture of base of skull with cerebral laceration and contusion, with brief [less than one hour] loss of consciousness	0	1313	0.000115467	847	0.0034817	555	801.12
ICD9CM	Closed fracture of base of skull with subarachnoid, subdural, and extradural hemorrhage, with brief [less than one hour] loss of consciousness	0	1313	0.000115467	847	0.0034817	555	801.22
ICD9CM	Closed fracture of base of skull with other and unspecified intracranial hemorrhage, with brief [less than one hour] loss of consciousness	0	1313	0.000115467	847	0.0034817	555	801.32
ICD9CM	Closed fracture of base of skull with intracranial injury of other and unspecified nature, with brief [less than one hour] loss of consciousness	0	1313	0.000115467	847	0.0034817	555	801.42
ICD9CM	Chronic osteomyelitis, hand	0	1313	0.000224923	787	0.000132353	945	730.14
ICD9CM	Other forms of epilepsy and recurrent seizures, with intractable epilepsy	0	1313	0.431676	171	0.382783	216	345.81
ICD9CM	Other cystostomy	0	1313	0	1248	2.75e-11	1385	V44.59
ICD9CM	Obesity hypoventilation syndrome	0	1313	6.13e-06	1057	3.85e-06	1213	278.03
ICD9CM	Atherosclerosis of unspecified bypass graft of the extremities	0	1313	0	1248	0	1386	440.3
ICD9CM	Acute myocardial infarction of inferolateral wall, initial episode of care	0	1313	0.000402398	724	0	1386	410.21
ICD9CM	Reticulosarcoma, lymph nodes of multiple sites	0	1313	9.16e-07	1134	0	1386	200.08
ICD9CM	Monoplegia of upper limb affecting nondominant sde	0	1313	0	1248	0	1386	344.42
ICD9CM	Open fracture of subtrochanteric section of neck of femur	0	1313	0.0013182	586	0.000865845	727	820.32
ICD9CM	Marginal zone lymphoma, unspecified site, extranodal and solid organ sites	0	1313	6.67e-05	896	0	1386	200.3
ICD9CM	Unspecified myeloid leukemia, in remission	0	1313	0	1248	3.57e-05	1066	205.91
ICD9CM	Monoplegia of lower limb affecting unspecified side	0	1313	0.00129599	589	0.000977052	718	344.3
ICD9CM	Burkitt's tumor or lymphoma, lymph nodes of head, face, and neck	0	1313	3.09e-07	1156	0	1386	200.21
ICD9CM	Other complications due to heart valve prosthesis	0	1313	1.48e-06	1118	0	1386	996.71
ICD9CM	Mechanical complication due to peritoneal dialysis catheter	0	1313	0	1248	0	1386	996.56
ICD9CM	Open fracture of mandible, alveolar border of body	0	1313	4.31e-05	933	1.97e-05	1105	802.37
ICD9CM	Acute gastric ulcer with perforation, without mention of obstruction	0	1313	0	1248	2.96e-06	1227	531.1
ICD9CM	Acute myocardial infarction of inferolateral wall, episode of care unspecified	0	1313	2.83e-07	1158	1.55e-06	1257	410.2
ICD9CM	Complex febrile convulsions	0	1313	0.000838792	643	1.15e-05	1144	780.32
ICD9CM	Abdominal aortic ectasia	0	1313	0	1248	0	1386	447.72
ICD9CM	Chronic osteomyelitis, ankle and foot	0	1313	0.000320791	752	4.06e-05	1059	730.17
ICD9CM	Diabetes with peripheral circulatory disorders, type II or unspecified type, uncontrolled	0	1313	1.41e-06	1119	0	1386	250.72
ICD9CM	Chronic venous embolism and thrombosis of unspecified deep vessels of lower extremity	0	1313	3.89e-05	941	6.71e-09	1370	453.5
ICD9CM	Traumatic compartment syndrome of upper extremity	0	1313	0.00154812	559	0.000271959	870	958.91
ICD9CM	Other myeloid leukemia, in remission	0	1313	0	1248	0	1386	205.81
ICD9CM	Chronic venous embolism and thrombosis of deep veins of upper extremity	0	1313	0.00504001	419	0.000407162	819	453.72
ICD9CM	Pyogenic arthritis, shoulder region	0	1313	2.04e-05	986	0	1386	711.01
ICD9CM	Myasthenia gravis with (acute) exacerbation	0	1313	0.00247427	500	8.84e-07	1286	358.01
ICD9CM	Aneurysm of splenic artery	0	1313	5.68e-06	1063	0.000323905	850	442.83
ICD9CM	Other selective immunoglobulin deficiencies	0	1313	3.89e-06	1081	0.000271539	871	279.03
ATC 4th	Nitrosoureas	0	1313	0	1248	0	1386	L01AD
ICD9CM	Sezary's disease, unspecified site, extranodal and solid organ sites	0	1313	0	1248	0	1386	202.2
ICD9CM	Dissection of carotid artery	0	1313	2.97e-05	961	8.68e-05	985	443.21
ICD9CM	Acute gastrojejunal ulcer with perforation, without mention of obstruction	0	1313	9.52e-10	1234	0	1386	534.1
ICD9CM	Acute gastric ulcer with perforation, with obstruction	0	1313	0	1248	0	1386	531.11
ICD9CM	Nodular lymphoma, intrapelvic lymph nodes	0	1313	0	1248	0	1386	202.06
ICD9CM	Hodgkin's disease, unspecified type, lymph nodes of multiple sites	0	1313	5.28e-05	918	0.000238888	888	201.98
ICD9CM	Hodgkin's paragranuloma, unspecified site, extranodal and solid organ sites	0	1313	4.01e-08	1199	0.000160738	927	201
ICD9CM	Multiple open pelvic fractures with disruption of pelvic circle	0	1313	2.59e-05	967	7.55e-06	1174	808.53
ICD9CM	Closed fracture of base of skull with other and unspecified intracranial hemorrhage, with moderate [1-24 hours] loss of consciousness	0	1313	5.31e-08	1192	0	1386	801.33
ICD9CM	Arthropathy associated with other bacterial diseases, site unspecified	0	1313	0	1248	0	1386	711.4
ICD9CM	Thyrotoxicosis of other specified origin without mention of thyrotoxic crisis or storm	0	1313	0.00029862	763	0.00634806	492	242.8
ICD9CM	Closed fracture of T7-T12 level with complete lesion of cord	0	1313	0	1248	0	1386	806.26
ICD9CM	Postherpetic trigeminal neuralgia	0	1313	1.93e-05	992	5.78e-06	1186	53.12
ICD9CM	Acute duodenal ulcer with perforation, without mention of obstruction	0	1313	2.53e-06	1101	0	1386	532.1
ICD9CM	Chronic lymphoid leukemia, in remission	0	1313	4.41e-06	1072	0	1386	204.11
ICD9CM	Combined systolic and diastolic heart failure, unspecified	0	1313	0	1248	0	1386	428.4
ICD9CM	Burkitt's tumor or lymphoma, lymph nodes of multiple sites	0	1313	0.000838696	644	0	1386	200.28
ICD9CM	Other respiratory complications	0	1313	0.00319413	473	0.000294949	863	997.39
ICD9CM	Burkitt's tumor or lymphoma, intrapelvic lymph nodes	0	1313	0	1248	0.000130884	948	200.26
ICD9CM	Cystic fibrosis with gastrointestinal manifestations	0	1313	5.93e-06	1061	1.51e-07	1339	277.03
ICD9CM	Secondary diabetes mellitus without mention of complication, uncontrolled	0	1313	8.17e-05	879	8.18e-05	992	249.01
ICD9CM	Chronic inflammatory demyelinating polyneuritis	0	1313	6.68e-06	1049	0	1386	357.81
ICD9CM	Closed fractures involving skull or face with other bones, with cerebral laceration and contusion, unspecified state of consciousness	0	1313	0	1248	0	1386	804.1
ICD9CM	Body Mass Index 70 and over, adult	0	1313	0	1248	0	1386	V85.45
ICD9CM	Other primary thrombocytopenia	0	1313	0.000139301	829	0.00023508	890	287.39
ICD9CM	Intracranial injury of other and unspecified nature with open intracranial wound, with loss of consciousness of unspecified duration	0	1313	1.16e-10	1243	0	1386	854.16
ICD9CM	Acute osteomyelitis, site unspecified	0	1313	0.000233988	782	0.000177582	914	730
ICD9CM	Extrinsic asthma with status asthmaticus	0	1313	0.00055136	691	0.000139259	942	493.01
ICD9CM	Acute combined systolic and diastolic heart failure	0	1313	8.36e-08	1184	0	1386	428.41
ICD9CM	Other complications of intestinal pouch	0	1313	2.09e-07	1168	0	1386	569.79
ICD9CM	Hypertensive heart and chronic kidney disease, unspecified, without heart failure and with chronic kidney disease stage I through stage IV, or unspecified	0	1313	3.64e-06	1085	0	1386	404.9
ICD9CM	Occlusion and stenosis of multiple and bilateral precerebral arteries with cerebral infarction	0	1313	0	1248	0.000204167	900	433.31
ICD9CM	Bipolar I disorder, single manic episode, in full remission	0	1313	7.26e-08	1188	0.000339259	844	296.06
ICD9CM	Pyogenic arthritis, forearm	0	1313	1.82e-05	997	0.000125	954	711.03
ICD9CM	Other malignant secondary hypertension	0	1313	0.00120596	597	4.31e-05	1054	405.09
ICD9CM	Marginal zone lymphoma, spleen	0	1313	2.83e-06	1096	0	1386	200.37
ICD9CM	Periostitis, without mention of osteomyelitis, lower leg	0	1313	0.341491	188	0.228354	263	730.36
ICD9CM	Other leukemia of unspecified cell type, in remission	0	1313	0	1248	0	1386	208.81
ICD9CM	Geniculate herpes zoster	0	1313	0.000384072	730	2.6e-05	1086	53.11
ICD9CM	Narcolepsy, with cataplexy	0	1313	0.0168902	337	0.0137707	428	347.01
ICD9CM	Selective IgA immunodeficiency	0	1313	5.34e-05	917	0.00196124	621	279.01
ICD9CM	Burn [any degree] involving 60-69 percent of body surface with third degree burn, 20-29%	0	1313	0	1248	0	1386	948.62
ICD9CM	Mechanical complication due to insulin pump	0	1313	4.29e-09	1227	0	1386	996.57
ICD9CM	High grade myelodysplastic syndrome lesions	0	1313	0	1248	0	1386	238.73
ICD9CM	Other specified hemiplegia and hemiparesis affecting dominant side	0	1313	0.000658885	672	0.000269397	874	342.81
ICD9CM	Ulcer of thigh	0	1313	8.46e-06	1033	1.69e-06	1254	707.11
ICD9CM	Human immunodeficiency virus, type 2 [HIV-2]	0	1313	5.43e-06	1064	3.01e-07	1315	79.53
ICD9CM	Other and unspecified cerebral laceration and contusion, without mention of open intracranial wound, with no loss of consciousness	0	1313	0.000117722	845	0.000166503	922	851.81
ICD9CM	Chronic graft-versus-host disease	0	1313	0.000256221	778	0.000222222	893	279.52
ICD9CM	C5-C7 level with unspecified spinal cord injury	0	1313	2.41e-05	973	2.18e-05	1094	952.05
ICD9CM	Secondary hyperparathyroidism (of renal origin)	0	1313	6.35e-05	901	0.000119424	959	588.81
ICD9CM	Myelofibrosis with myeloid metaplasia	0	1313	2.24e-08	1210	2.72e-05	1083	238.76
ICD9CM	Mechanical complication of esophagostomy	0	1313	0	1248	0	1386	530.87
ICD9CM	Toxic uninodular goiter without mention of thyrotoxic crisis or storm	0	1313	4.39e-05	931	6.38e-06	1183	242.1
ICD9CM	Complications of transplanted organ, stem cell	0	1313	0	1248	0	1386	996.88
ICD9CM	Subacute leukemia of unspecified cell type, without mention of having achieved remission	0	1313	0	1248	0	1386	208.2
ICD9CM	Acute venous embolism and thrombosis of axillary veins	0	1313	0.000264226	773	0.000240165	887	453.84
ICD9CM	Complication of other specified reattached body part	0	1313	3.23e-07	1155	0	1386	996.99
ICD9CM	Acute and chronic respiratory failure following trauma and surgery	0	1313	3.37e-06	1091	0	1386	518.53
ICD9CM	Vascular complications of other vessels	0	1313	0.00600946	400	6.39e-09	1371	997.79
ICD9CM	Mechanical loosening of prosthetic joint	0	1313	0.00248915	499	0	1386	996.41
ICD9CM	Evans' syndrome	0	1313	0.000123555	838	0	1386	287.32
ICD9CM	Histoplasmosis, unspecified, pneumonia	0	1313	5.27e-09	1225	0	1386	115.95
ICD9CM	Acute myocardial infarction of other anterior wall, episode of care unspecified	0	1313	0.00196451	518	3.96e-05	1062	410.1
ICD9CM	Chronic venous embolism and thrombosis of internal jugular veins	0	1313	0	1248	0	1386	453.76
ICD9CM	Peripheral T cell lymphoma, lymph nodes of head, face, and neck	0	1313	0	1248	0	1386	202.71
ICD9CM	Acute peptic ulcer of unspecified site with hemorrhage and perforation, with obstruction	0	1313	0	1248	0	1386	533.21
ICD9CM	Acute graft-versus-host disease	0	1313	0	1248	0	1386	279.51
ICD9CM	Broken prosthetic joint implant	0	1313	4.95e-05	921	0.00246732	592	996.43
ICD9CM	Psoas muscle abscess	0	1313	4.88e-05	924	5.52e-06	1189	567.31
ICD9CM	Thoracic aortic ectasia	0	1313	0	1248	0	1386	447.71
ATC 4th	Tests for pituitary function	0	1313	1.79e-05	998	3.23e-05	1072	V04CD
ICD9CM	Paranoid type schizophrenia, in remission	0	1313	0	1248	0	1386	295.35
ICD9CM	Aseptic necrosis of talus	0	1313	0.000142833	827	0.000530326	793	733.44
ICD9CM	Heparin-induced thrombocytopenia (HIT)	0	1313	5.47e-05	913	0.000198672	904	289.84
ICD9CM	Bipolar I disorder, single manic episode, in partial or unspecified remission	0	1313	0	1248	0	1386	296.05
ICD9CM	Closed fracture of base of skull without mention of intra cranial injury, with moderate [1-24 hours] loss of consciousness	0	1313	5.31e-08	1192	0	1386	801.03
ICD9CM	Large cell lymphoma, intrapelvic lymph nodes	0	1313	0	1248	0	1386	200.76
ICD9CM	Pyogenic arthritis, ankle and foot	0	1313	0.00032074	753	1.51e-05	1124	711.07
ICD9CM	Closed fracture of base of skull with cerebral laceration and contusion, with moderate [1-24 hours] loss of consciousness	0	1313	5.31e-08	1192	0	1386	801.13
ICD9CM	Epilepsia partialis continua, without mention of intractable epilepsy	0	1313	0.12105	267	0.145285	303	345.7
ICD9CM	Pyogenic arthritis, lower leg	0	1313	0.00358835	457	0.00536973	514	711.06
ICD9CM	Chronic leukemia of unspecified cell type, without mention of having achieved remission	0	1313	0	1248	0	1386	208.1
ICD9CM	Secondary diabetes mellitus with other specified manifestations, not stated as uncontrolled, or unspecified	0	1313	9.24e-07	1133	1.4e-05	1131	249.8
ICD9CM	Chronic obstructive asthma with status asthmaticus	0	1313	1.37e-07	1172	5.53e-05	1034	493.21
ICD9CM	Cyclic neutropenia	0	1313	2.92e-06	1094	8.33e-06	1167	288.02
ICD9CM	Drug-induced persisting amnestic disorder	0	1313	0.000499379	700	5.92e-05	1027	292.83
ICD9CM	Postherpetic polyneuropathy	0	1313	0.00210074	513	2.41e-06	1233	53.13
ICD9CM	Other malignant lymphomas, intrapelvic lymph nodes	0	1313	0.000119149	843	8.1e-06	1169	202.86
ICD9CM	Hemiplegia, unspecified, affecting nondominant side	0	1313	0.126562	263	0.113861	326	342.92
ICD9CM	Beta thalassemia	0	1313	0.000151425	821	0.0030124	573	282.44
ICD9CM	Pick's disease	0	1313	4.8e-08	1194	0	1386	331.11
ATC 4th	Other muscle relaxants, peripherally acting agents	0	1313	0.149854	255	0.162861	293	M03AX
ICD9CM	Reticulosarcoma, intrapelvic lymph nodes	0	1313	0	1248	0	1386	200.06
ICD9CM	Narcolepsy in conditions classified elsewhere, without cataplexy	0	1313	0.000328017	749	4.18e-05	1056	347.1
ICD9CM	Occlusion and stenosis of basilar artery with cerebral infarction	0	1313	0	1248	0	1386	433.01
ICD9CM	Chronic venous embolism and thrombosis of deep vessels of proximal lower extremity	0	1313	2.35e-06	1105	7.91e-06	1170	453.51
ATC 4th	Other systemic hemostatics	0	1313	0.000541134	692	1.36e-06	1266	B02BX
ICD9CM	Pathologic fracture of distal radius and ulna	0	1313	0.000196037	801	0.00225644	601	733.12
ICD9CM	Toxic shock syndrome	0	1313	1.84e-05	996	5.73e-05	1030	40.82
ICD9CM	Pneumonia due to Streptococcus, unspecified	0	1313	6.72e-08	1190	7.74e-06	1171	482.3
ICD9CM	Toxic nodular goiter, unspecified type, without mention of thyrotoxic crisis or storm	0	1313	0.000114498	849	0	1386	242.3
ICD9CM	Closed fracture of C1-C4 level with other specified spinal cord injury	0	1313	0.00125046	592	0.000305584	857	806.04
ICD9CM	Other amyloidosis	0	1313	0	1248	0	1386	277.39
ICD9CM	Closed fracture of base of skull with cerebral laceration and contusion, unspecified state of consciousness	0	1313	1.55e-05	1006	0.000351836	841	801.1
ICD9CM	Thyrotoxicosis from ectopic thyroid nodule without mention of thyrotoxic crisis or storm	0	1313	4.53e-08	1195	1.52e-06	1259	242.4
ICD9CM	Articular bearing surface wear of prosthetic joint	0	1313	0	1248	0	1386	996.46
ICD9CM	Idiopathic peripheral autonomic neuropathy, unspecified	0	1313	0.000450003	713	0.000209033	898	337
ICD9CM	Hodgkin's disease, unspecified type, lymph nodes of head, face, and neck	0	1313	8.1e-05	880	0.000806817	740	201.91
ICD9CM	EXTRINSIC ASTHMA WITH (ACUTE) EXACERBATION, MILD PERSISTENT	NA	NA	NA	NA	0.000178264	912	493.02 2
ICD9CM	PERSONAL HISTORY OF TRAUMATIC BRAIN INJURY (TBI),UNKNOWN IF RELATED TO GLOBAL WAR ON TERRORISM (GWOT),HIGHEST LEVEL OF SEVERITY SEVERE (GLASGOW COMA SCALE 3-8),LOC >24HRS,POST TRAUMA AMNESIA >7 DAYS	NA	NA	NA	NA	0	1386	V15.52 E
ICD9CM	HEARING CONSERVATION, PROFILE H-2	NA	NA	NA	NA	0	1386	V41.2 2
ICD9CM	SPECIAL SCREENING, NEUROLOGICAL CONDITION ONLY, INCLUDING DIABETIC FOOT CHECK	NA	NA	NA	NA	0	1386	V80.0 1
ICD9CM	EXERCISE INDUCED BRONCHOSPASM, MILD	NA	NA	NA	NA	0.114706	325	493.81 1
ICD9CM	EXTRINSIC ASTHMA WITH STATUS ASTHMATICUS, UNSPECIFIED	NA	NA	NA	NA	7.66e-05	1003	493.01 0
ICD9CM	ACUTE HEPATITIS C WITHOUT MENTION OF HEPATIC COMA, LAB TEST NOT PERFORMED	NA	NA	NA	NA	0	1386	070.51 2
ICD9CM	EXTRINSIC ASTHMA, UNSPECIFIED, SEVERE	NA	NA	NA	NA	6.96e-07	1294	493.00 4
ICD9CM	GWOT/WOUNDED WARRIOR EXAM	NA	NA	NA	NA	0.0298153	397	V70.5 G
ICD10CM	PERSONAL HISTORY OF TRAUMATIC BRAIN INJURY (TBI), HIGHEST LEVEL OF SEVERITY SEVERE (GLASGOW COMA SCALE 3-8), LOC >24HRS, POST TRAUMA AMNESIA >7 DAYS, ALTERATION OF CONSCIOUSNESS >24 HOURS	NA	NA	NA	NA	0.00174643	640	DOD0104
ICD9CM	PERSONAL HISTORY OF TRAUMATIC BRAIN INJURY (TBI), NOT GWOT RELATED, UNKNOWN LEVEL OF SEVERITY	NA	NA	NA	NA	1.4e-05	1130	V15.59 6
ICD10CM	CASE MANAGEMENT START	NA	NA	NA	NA	0.403954	212	DOD0301
Demographics	DoD Martial Status	NA	NA	NA	NA	3.03236	49	NA
ICD9CM	PERSONAL HISTORY OF TRAUMATIC BRAIN INJURY (TBI),NOT RELATED TO GLOBAL WAR ON TERRORISM (GWOT),HIGHEST LEVEL OF SEVERITY MILD (GLASGOW COMA SCALE 13-15),LOC<1HR,POST TRAUMA AMNESIA<24HR	NA	NA	NA	NA	0	1386	V15.59 7
ICD9CM	DIETETICS CAUSING ADVERSE EFFECTS IN THERAPEUTIC USE, WEIGHT LOSS PRODUCTS	NA	NA	NA	NA	0	1386	E947.0 4
ICD9CM	INFECTION AND INFLAMMATORY REACTION DUE TO VASCULAR DEVICE, IMPLANT, AND GRAFT, OTHER SPECIFIED VEIN	NA	NA	NA	NA	0	1386	996.62 4
ICD9CM	INFECTION AND INFLAMMATORY REACTION DUE TO VASCULAR DEVICE, IMPLANT, AND GRAFT, JUGULAR VEIN	NA	NA	NA	NA	0	1386	996.62 1
ICD9CM	INTRINSIC ASTHMA, UNSPECIFIED, MILD PERSISTENT	NA	NA	NA	NA	1.88e-07	1334	493.10 2
ICD9CM	INTRINSIC ASTHMA WITH (ACUTE) EXACERBATION, SEVERE	NA	NA	NA	NA	0	1386	493.12 4
ICD10CM	EVALUATION, OCCUPATIONAL, MEDICAL EVALUATION BOARD	NA	NA	NA	NA	0.642111	178	DOD0220
ICD9CM	STRESS FRACTURE OF OTHER BONES	NA	NA	NA	NA	0.00703402	481	733.95 1
ICD9CM	ARMED FORCES MEDICAL EXAMINATION	NA	NA	NA	NA	4.29568	30	V70.5 0
ICD9CM	ASTHMA, UNSPECIFIED, WITH (ACUTE) EXACERBATION, MILD PERSISTENT	NA	NA	NA	NA	0.00810407	471	493.92 2
ICD10CM	EXAM, OCCUPATIONAL, RETIREMENT OR SEPARATION FROM MILITARY UNIFORMED SERVICE, LONG	NA	NA	NA	NA	0.0295728	398	DOD0222
ICD9CM	EXTRINSIC ASTHMA WITH (ACUTE) EXACERBATION, SEVERE	NA	NA	NA	NA	0	1386	493.02 4
ICD10CM	EXAM, FORMAL OCCUPATIONAL HEALTH PROGRAM INCLUDING HEARING CONSERVATION PROGRAM, DUE TO TERMINATION OF OCCUPATIONAL WORKPLACE EXPOSURE	NA	NA	NA	NA	0.0481574	378	DOD0216
ICD9CM	STRESS REACTION OF THE METATARSALS	NA	NA	NA	NA	0.00118374	689	733.94 2
ICD9CM	HEPATITIS E WITHOUT MENTION OF HEPATIC COMA, LAB TEST CONFIRMED	NA	NA	NA	NA	0	1386	070.53 0
ICD10CM	SIDR E STATUS RECORD DEFAULT DX, OTHER, SYSTEM GENERATED DEFAULT CODE FOR INCOMPLETE SIDR RECORD, NOT LIVEBIRTH OR NJURY,REPLACES B700	NA	NA	NA	NA	0	1386	DOD0012
ICD9CM	OTHER EXAMINATION DEFINED POPULATION	NA	NA	NA	NA	2.02683	88	V70.5 H
ICD10CM	ASSESSMENT, POST-DEPLOYMENT, DOCUMENTED ON DD2796	NA	NA	NA	NA	0.120228	323	DOD0212
ICD9CM	PERSONAL HISTORY OF TRAUMATIC BRAIN INJURY NOT OTHERWISE SPECIFIED	NA	NA	NA	NA	0.0737985	356	V15.52 0
ICD9CM	OTHER SPECIFIED VIRAL HEPATITIS WITHOUT MENTION OF HEPATIC COMA, LAB TEST UNREPORTED/NEGATIVE	NA	NA	NA	NA	2.09e-07	1329	070.59 1
ICD9CM	ENCOUNTER FOR HEARING EXAMINATION FOLLOWING FAILED HEARING SCREENING, OTOSCOPIC EXAM NOT PERFORMED	NA	NA	NA	NA	0.00224953	602	V72.11 2
ICD9CM	STRESS REACTION OF FIBULA	NA	NA	NA	NA	8.11e-05	997	733.93 6
ICD9CM	INTRINSIC ASTHMA WITH (ACUTE) EXACERBATION, MILD	NA	NA	NA	NA	1.48e-06	1260	493.12 1
ICD9CM	LEGAL ABORTION WITH UNSPECIFIED COMPLICATION, UNSPECIFIED, ELECTIVE, TERMINATED ELSEWHERE	NA	NA	NA	NA	3.04e-05	1076	635.80 2
ICD9CM	VIRAL HEPATITIS B WITHOUT MENTION OF HEPATIC COMA, ACUTE OR UNSPECIFIED, WITH HEPATITIS DELTA, LAB TEST UNREPORTED/NEGATIVE	NA	NA	NA	NA	0	1386	070.31 1
ICD9CM	FAILED ATTEMPTED ABORTION, WITH UNSPECIFIED COMPLICATION, ELECTIVE	NA	NA	NA	NA	0	1386	638.8 0
ICD9CM	OBSERVATION FOLLOWING OTHER ACCIDENT, EXCLUDING HEAD INJURY, OTHER INJURY RULED OUT	NA	NA	NA	NA	0.131064	315	V71.4 9
ICD9CM	TRAVEL MEDICINE EDUCATION	NA	NA	NA	NA	0.0897524	344	V65.49 5
ICD9CM	STRESS FRACTURE OF TIBIA OR FIBULA	NA	NA	NA	NA	0.258259	252	733.93 0
ICD9CM	COUGH VARIANT ASTHMA, UNSPECIFIED	NA	NA	NA	NA	0.000615248	773	493.82 0
ICD9CM	ASTHMA, UNSPECIFIED, WITH (ACUTE) EXACERBATION, SEVERE	NA	NA	NA	NA	0.00213988	612	493.92 4
ICD9CM	STRESS FRACTURE OF TIBIA	NA	NA	NA	NA	0.65793	174	733.93 1
ICD9CM	LEGAL ABORTION, OTHER SPECIFIED COMPLICATION, INCOMPLETE, ELECTIVE TERMINATED ELSEWHERE	NA	NA	NA	NA	1.94e-09	1377	635.71 2
ICD10CM	PERSONAL HISTORY OF TRAUMATIC BRAIN INJURY (TBI), HIGHEST LEVEL OF SEVERITY UNKNOWN	NA	NA	NA	NA	0.00425154	534	DOD0101
ICD9CM	INITIAL POST-DEPLOYMENT ASSESSMENT: DOCUMENTED ON DD2796	NA	NA	NA	NA	0.0950179	339	V70.5 E
ICD10CM	EXAM/ASSESSMENT, OCCUPATIONAL, FETAL PROTECTION PROGRAM	NA	NA	NA	NA	0.000825125	736	DOD0227
ICD9CM	ACQUIRED ABSENCE OF PROSTATE	NA	NA	NA	NA	0	1386	V45.77 9
ICD9CM	ASTHMA, UNSPECIFIED, MILD	NA	NA	NA	NA	0.41393	210	493.90 1
ICD9CM	STRESS REACTION TIBIA	NA	NA	NA	NA	0.00850524	463	733.93 2
ICD10CM	SCREENING FOR TRAUMATIC BRAIN INJURY (TBI), POSITIVE FINDINGS	NA	NA	NA	NA	0.00183252	633	DOD0122
ICD9CM	EXERCISE INDUCED BRONCHOSPASM, MILD PERSISTENT	NA	NA	NA	NA	0.00364423	551	493.81 2
ICD10CM	PERSONAL HISTORY OF TRAUMATIC BRAIN INJURY (TBI), HIGHEST LEVEL OF SEVERITY MILD (GLASGOW COMA SCALE 13-15), LOC 0-30 MIN, POST TRAUMA AMNESIA 0-1 DAY, ALTERATION OF CONSCIOUSNESS <24 HOURS	NA	NA	NA	NA	0.816437	153	DOD0102
ICD9CM	CHRONIC HEPATITIS C WITH HEPATIC COMA, LAB TEST CONFIRMED	NA	NA	NA	NA	2.49e-05	1087	070.44 0
ICD10CM	ASSESSMENT, PRE-DEPLOYMENT, DOCUMENTED ON DD2795	NA	NA	NA	NA	0.00636259	491	DOD0211
ICD9CM	PERSONAL HISTORY OF TRAUMATIC BRAIN INJURY (TBI),GLOBAL WAR ON TERRORISM (GWOT) RELATED,UNKNOWN LEVEL OF SEVERITY	NA	NA	NA	NA	1.15e-08	1364	V15.59 1
ICD9CM	STRESS REACTION TIBIAL PLATEAU	NA	NA	NA	NA	3.66e-06	1218	733.93 4
ICD9CM	LEGALLY INDUCED ABORTION, WITHOUT MENTION OF COMPLICATION, UNSPECIFIED STAGE, ELECTIVE	NA	NA	NA	NA	0.00421146	537	635.90 0
ICD9CM	LEGALLY INDUCED ABORTION, COMPLICATED BY EMBOLISM, UNSPECIFIED STAGE, ELECTIVE	NA	NA	NA	NA	0	1386	635.60 0
ICD9CM	POST DEPLOYMENT HEALTH REASSESSMENT (PDHRA): DOCUMENTED ON DD2900	NA	NA	NA	NA	0.419884	209	V70.5 F
ICD9CM	EXTRINSIC ASTHMA, UNSPECIFIED	NA	NA	NA	NA	0.0055594	510	493.00 0
ICD9CM	CASE MANAGEMENT, OTHER AND UNSPECIFIED	NA	NA	NA	NA	0.878664	145	V49.89 9
ICD9CM	INTRINSIC ASTHMA WITH STATUS ASTHMATICUS, SEVERE	NA	NA	NA	NA	0	1386	493.11 4
ICD9CM	PERSONAL HISTORY OF TRAUMATIC BRAIN INJURY (TBI), UNKNOWN IF RELATED TO GLOBAL WAR ON TERRORISM (GWOT),PENETRATING INTRACRANIAL WOUND (NO LEVEL OF SEVERITY ASSIGNED)	NA	NA	NA	NA	0	1386	V15.52 F
ICD9CM	HEPATITIS E WITHOUT MENTION OF HEPATIC COMA, LAB TEST NOT PERFORMED	NA	NA	NA	NA	0	1386	070.53 2
ICD9CM	ACQUIRED ABSENCE OF BILATERAL OVARIES	NA	NA	NA	NA	1.69e-07	1337	V45.77 4
ICD9CM	LEGALLY INDUCED ABORTION, WITHOUT MENTION OF COMPLICATION, INCOMPLETE, THERAPEUTIC	NA	NA	NA	NA	0	1386	635.91 1
ICD9CM	ACQUIRED ABSENCE OF RIGHT TESTIS	NA	NA	NA	NA	0.000158036	931	V45.77 6
ICD9CM	LEGALLY INDUCED ABORTION, COMPLICATED BY DELAYED OR EXCESSIVE HEMORRHAGE, INCOMPLETE, ELECTIVE	NA	NA	NA	NA	2.41e-05	1088	635.11 0
ICD9CM	VIRAL HEPATITIS B WITHOUT MENTION OF HEPATIC COMA, CHRONIC, WITH HEPATITIS DELTA, LAB TEST CONFIRMED	NA	NA	NA	NA	0	1386	070.33 0
Demographics	DoD Race	NA	NA	NA	NA	5.83992	15	NA
ICD9CM	STRESS FRACTURE SUPERIOR PUBIC RAMI	NA	NA	NA	NA	9.11e-06	1161	733.98 5
ICD9CM	ACUTE HEPATITIS C WITHOUT MENTION OF HEPATIC COMA, LAB TEST UNREPORTED/NEGATIVE	NA	NA	NA	NA	0	1386	070.51 1
Demographics	DoD Time In Service	NA	NA	NA	NA	6.62967	12	NA
ICD9CM	SPECIAL SCREENING FOR TBI, DECLINED BY PATIENT NOT PERFORMED DUE TO REASON OTHER THAN EXISTING DIAGNOSIS	NA	NA	NA	NA	0	1386	V80.01 5
ICD9CM	VIRAL HEPATITIS A WITHOUT MENTION OF HEPATIC COMA, LAB TEST NOT REPORTED OR NEGATIVE	NA	NA	NA	NA	0	1386	070.1 1
ICD10CM	PERSONAL HISTORY OF TRAUMATIC BRAIN INJURY (TBI), PENETRATING INTRACRANIAL WOUND (NO LEVEL OF SEVERITY ASSIGNED)	NA	NA	NA	NA	0	1386	DOD0105
ICD9CM	STRESS FRACTURE INFERIOR PUBIC RAMI	NA	NA	NA	NA	0.000523348	795	733.98 3
ICD9CM	ACUTE HEPATITIS C WITHOUT MENTION OF HEPATIC COMA, LAB TEST CONFIRMED	NA	NA	NA	NA	5.7e-07	1303	070.51 0
ICD9CM	COUGH VARIANT ASTHMA, MODERATE	NA	NA	NA	NA	7.39e-06	1176	493.82 3
ICD9CM	VIRAL HEPATITIS B WITH HEPATIC COMA, CHRONIC, WITHOUT MENTION OF HEPATITIS DELTA, LAB TEST CONFIRMED	NA	NA	NA	NA	1.78e-09	1378	070.22 0
ICD9CM	VIRAL HEPATITIS B WITH HEPATIC COMA, ACUTE OR UNSPECIFIED, WITH HEPATITIS DELTA, LAB TEST CONFIRMED	NA	NA	NA	NA	0	1386	070.21 0
ICD9CM	FAILED ATTEMPTED ABORTION, WITHOUT MENTION OF COMPLICATION, ELECTIVE	NA	NA	NA	NA	1.25e-05	1139	638.9 0
ICD9CM	OTHER AND UNSPECIFIED PROBLEMS WITH HEARING	NA	NA	NA	NA	0.000883642	726	V41.2 0
ICD9CM	INFECTION AND INFLAMMATORY REACTION DUE TO VASCULAR DEVICE, IMPLANT, AND GRAFT, NOS	NA	NA	NA	NA	1.23e-06	1269	996.62 0
ICD9CM	EXERCISE INDUCED BRONCHOSPASM, SEVERE	NA	NA	NA	NA	0.00630668	494	493.81 4
ICD9CM	SPECIAL SCREENING, NEUROLOGICAL CONDITION ONLY, INCLUDING DIABETIC FOOT CHECK	NA	NA	NA	NA	0	1386	V80.09 1
ICD9CM	CANCER EDUCATION	NA	NA	NA	NA	2.41616	70	V65.49 0
ICD9CM	OTHER PERSONAL HISTORY PRESENTING HAZARDS TO HEALTH, OTHER	NA	NA	NA	NA	0.00270039	584	V15.59 0
ICD9CM	PERSONAL HISTORY OF TRAUMATIC BRAIN INJURY (TBI), UNKNOWN IF GWOT RELATED, UNKNOWN SEVERITY LEVEL	NA	NA	NA	NA	2.58e-08	1354	V15.59 B
ICD9CM	LEGAL ABORTION, COMPLICATED BY DELAYED/EXCESSIVE HEMORRHAGE, UNSPECIFIED, ELECTIVE,TERMINATED ELSEWHERE	NA	NA	NA	NA	0	1386	635.10 2
ICD9CM	SPECIAL SCREENING FOR TRAUMATIC BRAIN INJURY, NOS	NA	NA	NA	NA	0.029538	399	V80.01 0
ICD9CM	FITNESS FOR DUTY EXAMINATION	NA	NA	NA	NA	3.83528	37	V70.5 7
ICD9CM	PERIODIC PREVENTION EXAMINATION	NA	NA	NA	NA	5.51304	18	V70.5 2
ICD9CM	STRESS FRACTURE OF FIBULA	NA	NA	NA	NA	0.00368186	550	733.93 5
ICD9CM	DURING DEPLOYMENT EXAMINATION	NA	NA	NA	NA	0.165611	292	V70.5 5
ICD9CM	ASTHMA, UNSPECIFIED, WITH (ACUTE) EXACERBATION, MILD	NA	NA	NA	NA	0.0226225	412	493.92 1
Demographics	DoD Rank Group	NA	NA	NA	NA	3.05991	47	NA
ICD10CM	EXAM/ASSESSMENT, OCCUPATIONAL, SERVICE MEMBER PARTICIPATION IN PHYSICAL FITNESS TRAINING/TESTING	NA	NA	NA	NA	0.77692	160	DOD0226
ICD10CM	EVALUATION, OCCUPATIONAL, PHYSICAL EVALUATION BOARD	NA	NA	NA	NA	0.122644	321	DOD0221
ICD9CM	LEGAL ABORTION, OTHER SPECIFIED COMPLICATION, UNSPECIFIED, ELECTIVE, TERMINATED ELSWHERE	NA	NA	NA	NA	1.43e-08	1359	635.70 2
ICD9CM	LEGALLY INDUCED ABORTION, WITH OTHER SPECIFIED COMPLICATIONS, INCOMPLETE, UNSPECIFIED	NA	NA	NA	NA	0	1386	635.71 9
ICD9CM	VIRAL HEPATITIS B WITHOUT MENTION OF HEPATIC COMA, ACUTE OR UNSPECIFIED, WITHOUT MENTION OF HEPATITIS DELTA, LAB TEST CONFIRMED	NA	NA	NA	NA	0.00153898	659	070.30 0
ICD9CM	PERSONAL HISTORY OF TRAUMATIC BRAIN INJURY (TBI),NOT RELATED TO GLOBAL WAR ON TERRORISM (GWOT),HIGHEST LEVEL OF SEVERITY SEVERE (GLASGOW COMA SCALE 3-8),LOC >24HRS,POST TRAUMA AMNESIA >7 DAYS	NA	NA	NA	NA	0.00179259	636	V15.52 9
ICD10CM	EXAM, FORMAL OCCUPATIONAL HEALTH PROGRAM INCLUDING HEARING CONSERVATION PROGRAM, ESTABLISH BASELINE PRIOR TO OCCUPATIONAL WORKPLACE EXPOSURE	NA	NA	NA	NA	0.294714	236	DOD0214
ICD9CM	STRESS FRACTURE SHAFT OF FEMUR	NA	NA	NA	NA	0.0892246	347	733.97 0
ICD9CM	EXTRINSIC ASTHMA WITH STATUS ASTHMATICUS, MODERATE	NA	NA	NA	NA	4.57e-06	1199	493.01 3
Demographics	DoD Education Level	NA	NA	NA	NA	4.08209	33	NA
ICD9CM	STRESS EDUCATION	NA	NA	NA	NA	0.402519	213	V65.49 A
ICD9CM	PERSONAL HISTORY OF TRAUMATIC BRAIN INJURY (TBI),GLOBAL WAR ON TERRORISM (GWOT) RELATED,PENETRATING INTRACRANIAL WOUND (NO LEVEL OF SEVERITY ASSIGNED)	NA	NA	NA	NA	0	1386	V15.52 5
ICD10CM	EVALUATION, OCCUPATIONAL, DISABILITY EVALUATION SYSTEM PROGRAM	NA	NA	NA	NA	7.46e-07	1292	DOD0219
ICD9CM	OTHER DISEASES OF LUNG, NOT ELSEWHERE CLASSIFIED	NA	NA	NA	NA	0.0860951	349	518.89 0
ICD9CM	CHRONIC OBSTRUCTIVE ASTHMA, UNSPECIFIED, SEVERE	NA	NA	NA	NA	0.00107126	700	493.20 4
ICD9CM	ACCESSION EXAMINATION	NA	NA	NA	NA	0.424535	208	V70.5 8
ICD9CM	VIRAL HEPATITIS B WITHOUT MENTION OF HEPATIC COMA, CHRONIC, WITHOUT MENTION OF HEPATITIS DELTA, LAB TEST NOT PERFORMED	NA	NA	NA	NA	4.35e-05	1052	070.32 2
ICD10CM	ASSESSMENT, POST DEPLOYMENT, DOCUMENTED ON DD2900 (PDHRA)	NA	NA	NA	NA	0.0532798	375	DOD0213
ICD9CM	CHRONIC OBSTRUCTIVE ASTHMA, WITH (ACUTE) EXACERBATION, MILD	NA	NA	NA	NA	0	1386	493.22 1
ICD9CM	PERSONAL HISTORY OF TRAUMATIC BRAIN INJURY (TBI),UNKNOWN IF RELATED TO GLOBAL WAR ON TERRORISM (GWOT),HIGHEST LEVEL OF SEVERITY MODERATE (GLASGOW COMA SCALE 9-12),LOC 1-24 HRS,POST TRAUMA AMNESIA 2-7 DAYS	NA	NA	NA	NA	0	1386	V15.52 D
ICD10CM	EXAM, OCCUPATIONAL, RETIREMENT OR SEPARATION FROM MILITARY UNIFORMED SERVICE, SHORT	NA	NA	NA	NA	0.0150912	426	DOD0223
ICD9CM	CHRONIC OBSTRUCTIVE ASTHMA, WITH STATUS ASTHMATICUS, UNSPECIFIED	NA	NA	NA	NA	0	1386	493.21 0
ICD9CM	HEARING CONSERVATION, PROFILE H-1	NA	NA	NA	NA	2.03e-05	1102	V41.2 1
ICD9CM	CHRONIC OBSTRUCTIVE ASTHMA, UNSPECIFIED	NA	NA	NA	NA	0.00311477	571	493.20 0
ICD9CM	ASTHMA, UNSPECIFIED, WITH STATUS ASTHMATICUS, MILD	NA	NA	NA	NA	0.000309636	855	493.91 1
ICD10CM	EXAM/ASSESSMENT, OCCUPATIONAL, TEMPORARY DISABILITY RETIRED LIST PROGRAM	NA	NA	NA	NA	0	1386	DOD0228
ICD9CM	CHRONIC HEPATITIS C WITHOUT MENTION OF HEPATIC COMA, LAB TEST CONFIRMED	NA	NA	NA	NA	0.00411283	540	070.54 0
ICD9CM	REACTIVE AIRWAY DISEASE	NA	NA	NA	NA	0.00866029	460	518.89 1
ICD9CM	CHRONIC OBSTRUCTIVE ASTHMA, WITH (ACUTE) EXACERBATION, SEVERE	NA	NA	NA	NA	0.0110235	443	493.22 4
ICD9CM	CHRONIC HEPATITIS C WITHOUT MENTION OF HEPATIC COMA, LAB TEST NOT PERFORMED	NA	NA	NA	NA	5.22e-05	1042	070.54 2
ICD9CM	VIRAL HEPATITIS B WITHOUT MENTION OF HEPATIC COMA, ACUTE OR UNSPECIFIED, WITH HEPATITIS DELTA, LAB TEST NOT PERFORMED	NA	NA	NA	NA	2.39e-06	1235	070.31 2
ICD9CM	STRESS FRACTURE OF PELVIS	NA	NA	NA	NA	0.000375593	826	733.98 1
ICD9CM	INTRINSIC ASTHMA WITH STATUS ASTHMATICUS, MODERATE	NA	NA	NA	NA	0.000442963	810	493.11 3
ICD10CM	ASSESSMENT, OCCUPATIONAL, SERVICE MEMBER PERIODIC HEALTH ASSESSMENT (PHA) DOCUMENTED ON DD3024	NA	NA	NA	NA	1.43418	115	DOD0225
ICD9CM	CHRONIC HEPATITIS C WITHOUT MENTION OF HEPATIC COMA, LAB TEST UNREPORTED/NEGATIVE	NA	NA	NA	NA	0	1386	070.54 1
ICD9CM	INTRINSIC ASTHMA WITH STATUS ASTHMATICUS, MILD	NA	NA	NA	NA	1.74e-05	1116	493.11 1
ICD9CM	MENTAL HEALTH EDUCATION	NA	NA	NA	NA	1.6556	102	V65.49 8
ICD9CM	CHRONIC OBSTRUCTIVE ASTHMA WITH (ACUTE) EXACERBATION, UNSPECIFIED	NA	NA	NA	NA	0	1386	493.22 0
ICD9CM	MEDICATION EDUCATION	NA	NA	NA	NA	1.80388	92	V65.49 1
ICD9CM	LEGALLY INDUCED ABORTION, COMPLICATED BY DELAYED OR EXCESSIVE HEMORRHAGE, COMPLETE, ELECTIVE	NA	NA	NA	NA	9.34e-08	1346	635.12 0
ICD9CM	PERSONAL HISTORY OF TRAUMATIC BRAIN INJURY (TBI), NOT GWOT RELATED, UNKNOWN LEVEL OF SEVERITY	NA	NA	NA	NA	0.00597838	502	V15.52 6
Demographics	DoD Ethnicity	NA	NA	NA	NA	5.40001	19	NA
ICD9CM	LEGALLY INDUCED ABORTION, COMPLICATED BY GENITAL TRACT AND PELVIC INFECTION, INCOMPLETE, ELECTIVE	NA	NA	NA	NA	4.21e-08	1351	635.01 0
ICD9CM	INTRINSIC ASTHMA WITH STATUS ASTHMATICUS, MILD PERSISTENT	NA	NA	NA	NA	0	1386	493.11 2
ICD9CM	LEGAL ABORTION WITH UNSPECIFIED COMPLICATION, INCOMPLETE, ELECTIVE, TERMINATED ELSEWHERE	NA	NA	NA	NA	0	1386	635.81 2
ICD10CM	EXAM FOR THE DOD MEDICAL EXAM REVIEW BOARD (E.G., FOR ENTRY INTO A UNIFORMED SERVICES ACADEMY)	NA	NA	NA	NA	3.24e-06	1224	DOD0229
Demographics	Armed Forces Qualification Test (AFQT)	NA	NA	NA	NA	5.32616	21	NA
ICD9CM	LEGALLY INDUCED ABORTION, COMPLICATED BY GENITAL TRACT AND PELVIC INFECTION, COMPLETE, THERAPEUTIC	NA	NA	NA	NA	1.97e-08	1356	635.02 1
ICD9CM	VIRAL HEPATITIS B WITHOUT MENTION OF HEPATIC COMA, CHRONIC, WITH HEPATITIS DELTA, LAB TEST NOT PERFORMED	NA	NA	NA	NA	0	1386	070.33 2
ICD9CM	PERSONAL HISTORY OF TRAUMATIC BRAIN INJURY (TBI), UNKNOWN IF RELATED TO GLOBAL WAR ON TERRORISM (GWOT),PENETRATING INTRACRANIAL WOUND (NO LEVEL OF SEVERITY ASSIGNED)	NA	NA	NA	NA	0	1386	V15.59 F
ICD9CM	OTHER SPECIFIED VIRAL HEPATITIS WITHOUT MENTION OF HEPATIC COMA, LAB TEST NOT PERFORMED	NA	NA	NA	NA	0	1386	070.59 2
ICD9CM	UNSPECIFIED VIRAL HEPATITIS WITHOUT MENTION OF HEPATIC COMA, LAB TEST UNREPORTED/NEGATIVE	NA	NA	NA	NA	0	1386	070.9 1
ICD9CM	LEGALLY INDUCED ABORTION, COMPLICATED BY DELAYED OR EXCESSIVE HEMORRHAGE, INCOMPLETE, UNSPECIFIED	NA	NA	NA	NA	0	1386	635.11 9
ICD9CM	HEALTH EXAM OF DEFINED SUBPOPULATION	NA	NA	NA	NA	2.86007	58	V70.5 A
ICD10CM	ASSESSMENT, POST DEPLOYMENT, DOCUMENTED ON DD2978 (MHA)	NA	NA	NA	NA	9.74e-07	1279	DOD0210
ICD9CM	LEGALLY INDUCED ABORTION, WITH OTHER SPECIFIED COMPLICATIONS, INCOMPLETE, THERAPEUTIC	NA	NA	NA	NA	3.64e-06	1219	635.71 1
ICD9CM	PERSONAL HISTORY OF TRAUMATIC BRAIN INJURY (TBI),GLOBAL WAR ON TERRORISM (GWOT) RELATED,HIGHEST LEVEL OF SEVERITY MODERATE (GLASGOW COMA SCALE 9-12),LOC 1-24 HRS,POST TRAUMA AMNESIA 2-7 DAYS	NA	NA	NA	NA	0.000647174	767	V15.52 3
ICD9CM	PERSONAL HISTORY OF TRAUMATIC BRAIN INJURY (TBI),GLOBAL WAR ON TERRORISM (GWOT) RELATED,HIGHEST LEVEL OF SEVERITY MODERATE (GLASGOW COMA SCALE 9-12),LOC 1-24 HRS,POST TRAUMA AMNESIA 2-7 DAYS	NA	NA	NA	NA	0	1386	V15.59 3
ICD9CM	INTRINSIC ASTHMA WITH (ACUTE) EXACERBATION, UNSPECIFIED	NA	NA	NA	NA	0	1386	493.12 0
ICD9CM	STRESS FRACTURE PUBIC RAMI	NA	NA	NA	NA	0.00245505	593	733.98 7
ICD9CM	LEGALLY INDUCED ABORTION, COMPLICATED BY GENITAL TRACT AND PELVIC INFECTION, INCOMPLETE, THERAPEUTIC	NA	NA	NA	NA	0	1386	635.01 1
ICD9CM	KAWASAKI DISEASE	NA	NA	NA	NA	4.39e-05	1051	446.1 0
ICD9CM	ACQUIRED ABSENCE OF BILATERAL TESTES	NA	NA	NA	NA	1.03e-05	1156	V45.77 7
ICD9CM	PERSONAL HISTORY OF TRAUMATIC BRAIN INJURY (TBI), UNKNOWN IF GWOT RELATED, UNKNOWN SEVERITY LEVEL	NA	NA	NA	NA	0.0271423	405	V15.52 B
ICD9CM	PERSONAL HISTORY OF TRAUMATIC BRAIN INJURY (TBI),NOT RELATED TO GLOBAL WAR ON TERRORISM (GWOT),HIGHEST LEVEL OF SEVERITY MILD (GLASGOW COMA SCALE 13-15),LOC<1HR,POST TRAUMA AMNESIA<24HR	NA	NA	NA	NA	0.00348231	554	V15.52 7
ICD9CM	ASTHMA, UNSPECIFIED	NA	NA	NA	NA	0.364184	222	493.90 0
ICD9CM	SPECIAL SCREENING FOR TBI, DECLINED BY PATIENT DIAGNOSIS OF TBI	NA	NA	NA	NA	0.000128033	951	V80.01 4
ICD9CM	PERSONAL HISTORY OF TRAUMATIC BRAIN INJURY (TBI),NOT RELATED TO GLOBAL WAR ON TERRORISM (GWOT),HIGHEST LEVEL OF SEVERITY SEVERE (GLASGOW COMA SCALE 3-8),LOC >24HRS,POST TRAUMA AMNESIA >7 DAYS	NA	NA	NA	NA	0	1386	V15.59 9
ICD9CM	OTHER SPECIFIED COUNSELING	NA	NA	NA	NA	5.99	14	V65.49 9
ICD9CM	STRESS REACTION OF PELVIS	NA	NA	NA	NA	0	1386	733.98 2
ICD9CM	CALCIUM REPLACEMENT EDUCATION	NA	NA	NA	NA	0.111983	327	V65.49 3
ICD9CM	STRESS REACTION FEMUR, OTHER	NA	NA	NA	NA	1.05e-05	1153	733.97 2
ICD9CM	VIRAL HEPATITIS B WITH HEPATIC COMA, ACUTE OR UNSPECIFIED, WITHOUT MENTION OF HEPATITIS DELTA, LAB TEST CONFIRMED	NA	NA	NA	NA	8.66e-05	987	070.20 0
ICD9CM	SPECIAL SCREENING, NEUROLOGICAL CONDITION, NOT INCLUDING DIABETIC FOOT CHECK	NA	NA	NA	NA	0.00139895	671	V80.09 0
ICD9CM	OBSERVATION FOLLOWING OTHER INFLICTED INJURY, EXCLUDING HEAD INJURY, INJURY RULED OUT	NA	NA	NA	NA	5.4e-06	1191	V71.6 9
ICD9CM	OTHER UNKNOWN AND UNSPECIFIED CAUSES OF MORBIDITY AND MORTALITY, NOT PGW SYNDROME	NA	NA	NA	NA	0.764688	162	799.9 8
ICD9CM	LEGALLY INDUCED ABORTION, WITHOUT MENTION OF COMPLICATION, INCOMPLETE, ELECTIVE	NA	NA	NA	NA	0.000443219	809	635.91 0
ICD9CM	OTHER SPECIFIED VIRAL HEPATITIS WITHOUT MENTION OF HEPATIC COMA, LAB TEST CONFIRMED	NA	NA	NA	NA	1.37e-06	1265	070.59 0
ICD9CM	DIETETICS CAUSING ADVERSE EFFECTS IN THERAPEUTIC USE	NA	NA	NA	NA	0	1386	E947.0 0
ICD9CM	OTHER SPECIFIED CONDITION, NOT CASE MANAGEMENT	NA	NA	NA	NA	0.195395	277	V49.89 1
ICD9CM	CASE MANAGEMENT CONTINUE	NA	NA	NA	NA	0.75225	165	V49.89 3
ICD9CM	UNSPECIFIED VIRAL HEPATITIS WITHOUT MENTION OF HEPATIC COMA, LAB TEST NOT PERFORMED	NA	NA	NA	NA	1.18e-07	1342	070.9 2
ICD9CM	STRESS FRACTURE FEMORAL NECK	NA	NA	NA	NA	0.00385796	548	733.96 1
ICD9CM	HEPATITIS E WITHOUT MENTION OF HEPATIC COMA, LAB TEST UNREPORTED/NEGATIVE	NA	NA	NA	NA	0	1386	070.53 1
ICD10CM	EXAM, FORMAL OCCUPATIONAL HEALTH PROGRAM INCLUDING HEARING CONSERVATION PROGRAM, PERIODIC FOR CONTINUED SURVEILLANCE FOR OCCUPATIONAL WORKPLACE EXPOSURE	NA	NA	NA	NA	0.891418	144	DOD0215
ICD9CM	SPECIAL SCREENING FOR TBI, NEGATIVE FINDINGS	NA	NA	NA	NA	0.025294	408	V80.01 1
ICD9CM	SPECIAL SCREENING FOR TBI, POSITIVE FINDINGS	NA	NA	NA	NA	8.2e-05	991	V80.01 2
ICD9CM	CHRONIC OBSTRUCTIVE ASTHMA, UNSPECIFIED, MODERATE	NA	NA	NA	NA	0.00183124	634	493.20 3
ICD9CM	PRE-DEPLOYMENT EXAMINATION	NA	NA	NA	NA	2.40545	71	V70.5 4
ICD9CM	LEGALLY INDUCED ABORTION, WITHOUT MENTION OF COMPLICATION, COMPLETE, UNSPECIFIED	NA	NA	NA	NA	0.000227718	892	635.92 9
ICD9CM	EXTRINSIC ASTHMA WITH STATUS ASTHMATICUS, MILD	NA	NA	NA	NA	1.76e-06	1251	493.01 1
ICD10CM	CASE MANAGEMENT CONTINUE	NA	NA	NA	NA	0.0956653	338	DOD0302
ICD9CM	ALCOHOL EDUCATION	NA	NA	NA	NA	2.95291	51	V65.42 0
ICD9CM	FAILED ATTEMPTED ABORTION, WITH OTHER SPECIFIED COMPLICATIONS, THERAPEUTIC	NA	NA	NA	NA	0	1386	638.7 1
ICD9CM	VIRAL HEPATITIS B WITHOUT MENTION OF HEPATIC COMA, ACUTE OR UNSPECIFIED, WITHOUT MENTION OF HEPATITIS DELTA, LAB TEST NOT PERFORMED	NA	NA	NA	NA	1.06e-05	1150	070.30 2
ICD9CM	STRESS REACTION INFERIOR PUBIC RAMI	NA	NA	NA	NA	0	1386	733.98 4
ICD9CM	SPECIAL SCREENING FOR TBI, NOT PERFORMED DECLINED BY PATIENT	NA	NA	NA	NA	0	1386	V80.01 3
ICD9CM	LEGAL ABORTION, COMPLICATED BY DELAYED/EXCESSIVE HEMORRHAGE, COMPLETE, ELECTIVE, TERMINATED ELSEWHERE	NA	NA	NA	NA	7.5e-05	1005	635.12 2
ICD9CM	ASTHMA, UNSPECIFIED, WITH STATUS ASTHMATICUS	NA	NA	NA	NA	0	1386	493.91 0
ICD10CM	EXAM, OCCUPATIONAL, AVIATION, LONG	NA	NA	NA	NA	0.29888	234	DOD0217
ICD9CM	STRESS REACTION SUPERIOR PUBIC RAMI	NA	NA	NA	NA	0	1386	733.98 6
ICD9CM	ACQUIRED ABSENCE OF LEFT OVARY	NA	NA	NA	NA	0.000559707	784	V45.77 2
ICD9CM	PERSONAL HISTORY OF TRAUMATIC BRAIN INJURY (TBI),NOT RELATED TO GLOBAL WAR ON TERRORISM (GWOT),HIGHEST LEVEL OF SEVERITY MODERATE (GLASGOW COMA SCALE 9-12),LOC 1-24 HRS,POST TRAUMA AMNESIA 2-7 DAYS	NA	NA	NA	NA	0	1386	V15.59 8
ICD9CM	EXERCISE INDUCED BRONCHOSPASM, MODERATE	NA	NA	NA	NA	3.54e-06	1220	493.81 3
ICD9CM	LEGAL ABORTION, COMPLICATED BY DELAYED/EXCESSIVE HEMORRHAGE, INCOMPLETE, ELECTIVE, TERMINATED ELSEWHERE	NA	NA	NA	NA	0	1386	635.11 2
ICD9CM	ACQUIRED ABSENCE OF BILATERAL BREASTS	NA	NA	NA	NA	0.00287092	577	V45.71 3
ICD9CM	ASTHMA, UNSPECIFIED, SEVERE	NA	NA	NA	NA	0.0463951	380	493.90 4
ICD9CM	CASE MANAGEMENT START	NA	NA	NA	NA	0.697024	168	V49.89 2
ICD10CM	SCREENING FOR TRAUMATIC BRAIN INJURY (TBI), NEGATIVE FINDINGS	NA	NA	NA	NA	0.0256314	407	DOD0121
ICD9CM	OTHER EXAMINATION OF EARS AND HEARING, OTOSCOPIC EXAM DONE	NA	NA	NA	NA	4.09189	32	V72.19 1
ICD9CM	FAILED ATTEMPTED ABORTION, WITH OTHER SPECIFIED COMPLICATIONS, ELECTIVE	NA	NA	NA	NA	0	1386	638.7 0
ICD9CM	UNSPECIFIED VIRAL HEPATITIS C WITHOUT HEPATIC COMA, LAB TEST NOT PERFORMED	NA	NA	NA	NA	7.45e-06	1175	070.70 2
ICD9CM	HEPATITIS DELTA WITHOUT MENTION OF ACTIVE HEPATITIS B DISEASE OR HEPATIC COMA, LAB TEST CONFIRMED	NA	NA	NA	NA	0	1386	070.52 0
ICD9CM	CHRONIC OBSTRUCTIVE ASTHMA, UNSPECIFIED, MILD PERSISTENT	NA	NA	NA	NA	0.00168752	644	493.20 2
ICD9CM	POST-DEPLOYMENT EXAMINATION	NA	NA	NA	NA	0.35149	225	V70.5 6
ICD9CM	SPECIAL SCREENING, NEUROLOGICAL CONDITION, NOT INCLUDING DIABETIC FOOT CHECK	NA	NA	NA	NA	0.00415736	538	V80.0 0
ICD9CM	EXTRINSIC ASTHMA WITH (ACUTE) EXACERBATION, MODERATE	NA	NA	NA	NA	0.000440923	811	493.02 3
ICD9CM	UNSPECIFIED VIRAL HEPATITIS WITHOUT MENTION OF HEPATIC COMA, LAB TEST CONFIRMED	NA	NA	NA	NA	1.37e-05	1132	070.9 0
ICD10CM	PERSONAL HISTORY OF TRAUMATIC BRAIN INJURY (TBI), HIGHEST LEVEL OF SEVERITY MODERATE (GLASGOW COMA SCALE 9-12), LOC >30MIN AND <24 HRS, POST TRAUMA AMNESIA >1 AND <7 DAYS, ALTERATION OF CONSCIOUSNESS >24 HOURS	NA	NA	NA	NA	0.00627684	497	DOD0103
ICD9CM	STRESS FRACTURE FEMUR, OTHER	NA	NA	NA	NA	0.194018	279	733.97 1
ICD9CM	VIRAL HEPATITIS B WITHOUT MENTION OF HEPATIC COMA, ACUTE OR UNSPECIFIED, WITHOUT MENTION OF HEPATITIS DELTA, LAB TEST UNREPORTED/NEGATIVE	NA	NA	NA	NA	1.25e-05	1138	070.30 1
ICD9CM	ASTHMA, UNSPECIFIED, WITH (ACUTE) EXACERBATION	NA	NA	NA	NA	0.519132	192	493.92 0
ICD9CM	CHRONIC OBSTRUCTIVE ASTHMA, UNSPECIFIED, MILD	NA	NA	NA	NA	1.76e-05	1114	493.20 1
ICD9CM	AVIATION EXAMINATION	NA	NA	NA	NA	1.31511	121	V70.5 1
ICD9CM	PHYSICAL READINESS TEST (PRT) EVALUATION: EVALUATION OF SERVICE MEMBER BY A PROVIDER WHO IS PRIVILEGED TO DETERMINE PARTICIPATION IN PHYSICAL FITNESS ASSESSMENT PROGRAM (PFA) OR PHYSICAL CONDITIONING	NA	NA	NA	NA	2.074	84	V70.5 C
ICD9CM	VIRAL HEPATITIS B WITHOUT MENTION OF HEPATIC COMA, ACUTE OR UNSPECIFIED, WITH HEPATITIS DELTA, LAB TEST CONFIRMED	NA	NA	NA	NA	6.81e-07	1295	070.31 0
ICD9CM	ACQUIRED ABSENCE OF GENITAL ORGAN(S), OTHER OR UNSPECIFIED	NA	NA	NA	NA	0.000106317	969	V45.77 8
ICD9CM	STRESS REACTION OF OTHER BONES	NA	NA	NA	NA	0.000612135	775	733.95 2
ICD9CM	LEGALLY INDUCED ABORTION, COMPLICATED BY DELAYED OR EXCESSIVE HEMORRHAGE, UNSPECIFIED STAGE, ELECTIVE	NA	NA	NA	NA	0.00120048	688	635.10 0
ICD9CM	ASTHMA, UNSPECIFIED, WITH STATUS ASTHMATICUS, SEVERE	NA	NA	NA	NA	0.01069	445	493.91 4
ICD9CM	ASTHMA, UNSPECIFIED, WITH STATUS ASTHMATICUS, MODERATE	NA	NA	NA	NA	0	1386	493.91 3
ICD9CM	TERMINATION EXAMINATION	NA	NA	NA	NA	0.869411	147	V70.5 9
ICD9CM	INTRINSIC ASTHMA WITH (ACUTE) EXACERBATION, MODERATE	NA	NA	NA	NA	1.41e-06	1264	493.12 3
ICD9CM	ENCOUNTER FOR HEARING EXAMINATION FOLLOWING FAILED HEARING SCREENING	NA	NA	NA	NA	0.00473204	521	V72.11 0
ICD9CM	OBSERVATION FOLLOWING OTHER ACCIDENT, HEAD INJURY RULED OUT, SUSPECTED CONDITION NOT FOUND	NA	NA	NA	NA	0.00688072	483	V71.4 0
ICD9CM	EXTRINSIC ASTHMA, UNSPECIFIED, MODERATE	NA	NA	NA	NA	0.00298498	574	493.00 3
ICD9CM	PERSONAL HISTORY OF TRAUMATIC BRAIN INJURY (TBI),UNKNOWN IF RELATED TO GLOBAL WAR ON TERRORISM (GWOT),HIGHEST LEVEL OF SEVERITY MILD (GLASGOW COMA SCALE 13-15),LOC<1HR,POST TRAUMA AMNESIA<24HR	NA	NA	NA	NA	0	1386	V15.59 C
ICD9CM	VIRAL HEPATITIS B WITHOUT MENTION OF HEPATIC COMA, CHRONIC, WITHOUT MENTION OF HEPATITIS DELTA, LAB TEST CONFIRMED	NA	NA	NA	NA	0.00215922	609	070.32 0
ICD9CM	HORMONE REPLACEMENT EDUCATION	NA	NA	NA	NA	0.00331048	559	V65.49 2
ICD9CM	COUGH VARIANT ASTHMA, MILD PERSISTENT	NA	NA	NA	NA	0.000678513	761	493.82 2
ICD9CM	SUICIDE EDUCATION	NA	NA	NA	NA	0.00187132	629	V65.49 B
ICD9CM	ASTHMA, UNSPECIFIED, WITH (ACUTE) EXACERBATION, MODERATE	NA	NA	NA	NA	0.198044	275	493.92 3
ICD9CM	LEGALLY INDUCED ABORTION, WITH UNSPECIFIED COMPLICATION, UNSPECIFIED STAGE, ELECTIVE	NA	NA	NA	NA	0.000166562	921	635.80 0
ICD10CM	EXAM, OCCUPATIONAL, AVIATION, SHORT	NA	NA	NA	NA	0.513531	193	DOD0218
ICD9CM	OCCUPATIONAL EXAMINATION	NA	NA	NA	NA	5.14412	23	V70.5 3
ICD10CM	CASE MANAGEMENT END	NA	NA	NA	NA	0.277931	241	DOD0303
ICD9CM	STRESS REACTION FEMORAL NECK	NA	NA	NA	NA	0.00113729	693	733.96 2
ICD9CM	INTRINSIC ASTHMA, UNSPECIFIED, MILD	NA	NA	NA	NA	0.00725815	478	493.10 1
ICD9CM	ACQUIRED ABSENCE OF RIGHT OVARY	NA	NA	NA	NA	3.45e-05	1068	V45.77 3
ICD9CM	STRESS FRACTURE OF THE METATARSALS	NA	NA	NA	NA	0.365034	221	733.94 1
ICD9CM	ENCOUNTER FOR HEARING EXAMINATION FOLLOWING FAILED HEARING SCREENING, OTOSCOPIC EXAM DONE	NA	NA	NA	NA	0.045122	383	V72.11 1
ICD9CM	PERSONAL HISTORY OF TRAUMATIC BRAIN INJURY (TBI),GLOBAL WAR ON TERRORISM (GWOT) RELATED,UNKNOWN LEVEL OF SEVERITY	NA	NA	NA	NA	0.00618616	500	V15.52 1
ICD9CM	PERSONAL HISTORY OF TRAUMATIC BRAIN INJURY (TBI),NOT RELATED TO GLOBAL WAR ON TERRORISM (GWOT),HIGHEST LEVEL OF SEVERITY MODERATE (GLASGOW COMA SCALE 9-12),LOC 1-24 HRS,POST TRAUMA AMNESIA 2-7 DAYS	NA	NA	NA	NA	0.0096488	453	V15.52 8
ICD9CM	PERSONAL HISTORY OF TRAUMATIC BRAIN INJURY (TBI),GLOBAL WAR ON TERRORISM (GWOT) RELATED,HIGHEST LEVEL OF SEVERITY MILD (GLASGOW COMA SCALE 13-15),LOC<1HR,POST TRAUMA AMNESIA<24HR	NA	NA	NA	NA	0.0202987	416	V15.52 2
ICD9CM	ASTHMA, UNSPECIFIED, MILD PERSISTENT	NA	NA	NA	NA	0.126049	317	493.90 2
ICD9CM	EXTRINSIC ASTHMA, UNSPECIFIED, MILD	NA	NA	NA	NA	0.00622241	498	493.00 1
ICD10CM	SCREENING FOR TRAUMATIC BRAIN INJURY (TBI), NOT PERFORMED DUE TO EXISTING DIAGNOSIS OF TBI	NA	NA	NA	NA	0	1386	DOD0124
ICD9CM	COUGH VARIANT ASTHMA, MILD	NA	NA	NA	NA	0.00611713	501	493.82 1
ICD9CM	LEGALLY INDUCED ABORTION, WITHOUT MENTION OF COMPLICATION, UNSPECIFIED STAGE, UNSPECIFIED	NA	NA	NA	NA	0.00155558	657	635.90 9
ICD9CM	PERSONAL HISTORY OF TRAUMATIC BRAIN INJURY (TBI),NOT RELATED TO GLOBAL WAR ON TERRORISM (GWOT),PENETRATING INTRACRANIAL WOUND (NO LEVEL OF SEVERITY ASSIGNED)	NA	NA	NA	NA	1.69e-06	1253	V15.52 A
ICD9CM	PRE-DEPLOYMENT ASSESSMENT: DOCUMENTED ON DD2795	NA	NA	NA	NA	0.668613	171	V70.5 D
ICD9CM	EXTRINSIC ASTHMA WITH (ACUTE) EXACERBATION, MILD	NA	NA	NA	NA	0.00479994	519	493.02 1
ICD9CM	LEGAL ABORTION WITHOUT MENTION COMPLICATION, INCOMPLETE, ELECTIVE, TERMINATED ELSEWHERE	NA	NA	NA	NA	3.78e-09	1372	635.91 2
ICD9CM	OCCUPATIONAL EXPOSURE EDUCATION	NA	NA	NA	NA	0.223989	265	V65.49 6
ICD9CM	LEGALLY INDUCED ABORTION, WITH UNSPECIFIED COMPLICATION, INCOMPLETE, ELECTIVE	NA	NA	NA	NA	0	1386	635.81 0
ICD9CM	PERSONAL HISTORY OF TRAUMATIC BRAIN INJURY (TBI),UNKNOWN IF RELATED TO GLOBAL WAR ON TERRORISM (GWOT),HIGHEST LEVEL OF SEVERITY MILD (GLASGOW COMA SCALE 13-15),LOC<1HR,POST TRAUMA AMNESIA<24HR	NA	NA	NA	NA	0.0264087	406	V15.52 C
ICD9CM	PHYSICAL EXAM, ABBREVIATED SEPARATION	NA	NA	NA	NA	0.0462908	381	V70.5 B
ICD9CM	CASE MANAGEMENT END	NA	NA	NA	NA	0.381385	217	V49.89 4
ICD9CM	OTHER UNKNOWN AND UNSPECIFIED CAUSES OF MORBIDITY AND MORTALITY, PERSIAN GULF WAR VET	NA	NA	NA	NA	0.00971225	451	799.9 1
ICD9CM	ACQUIRED ABSENCE OF LEFT TESTIS	NA	NA	NA	NA	0.00107061	701	V45.77 5
ICD9CM	STRESS FRACTURE TIBIAL PLATEAU	NA	NA	NA	NA	0.00277987	581	733.93 3
ICD9CM	LEGAL ABORTION WITHOUT MENTION OF COMPLICATION, UNSPECIFIED, ELECTIVE,TERMINATED ELSEWHERE	NA	NA	NA	NA	0.00345913	556	635.90 2
ICD9CM	ACQUIRED ABSENCE OF MULTIPLE ORGANS, FEMALE	NA	NA	NA	NA	4.05e-05	1060	V45.77 A
ICD9CM	INTRINSIC ASTHMA, UNSPECIFIED, MODERATE	NA	NA	NA	NA	0	1386	493.10 3
ICD10CM	EXAM/ASSESSMENT, OCCUPATIONAL, FOR INDIVIDUAL IN PERSONAL RELIABILITY PROGRAM/SURETY (CHEMICAL/BIOLOGICAL/NUCLEAR) PROGRAM	NA	NA	NA	NA	8.08e-05	998	DOD0224
ICD9CM	INFECTION AND INFLAMMATORY REACTION DUE TO VASCULAR DEVICE, IMPLANT, AND GRAFT, VEIN NOS	NA	NA	NA	NA	0	1386	996.62 5
ICD9CM	FAILED ATTEMPTED ABORTION, WITH OTHER SPECIFIED COMPLICATIONS, UNSPECIFIED	NA	NA	NA	NA	0	1386	638.7 9
ICD9CM	ACQUIRED ABSENCE OF RIGHT BREAST AND NIPPLE	NA	NA	NA	NA	0	1386	V45.71 2
ICD9CM	OTHER SPECIFIED CONDITIONS INFLUENCING HEALTH STATUS OTHER	NA	NA	NA	NA	0.300944	232	V49.89 0
ICD9CM	FAILED ATTEMPTED ABORTION, WITHOUT MENTION OF COMPLICATION, THERAPEUTIC	NA	NA	NA	NA	0	1386	638.9 1
ICD9CM	OTHER EXAMINATION OF EARS AND HEARING	NA	NA	NA	NA	4.35043	29	V72.19 0
ICD9CM	LEGALLY INDUCED ABORTION, WITHOUT MENTION OF COMPLICATION, COMPLETE, ELECTIVE	NA	NA	NA	NA	0.000163226	925	635.92 0
ICD9CM	INFECTION AND INFLAMMATORY REACTION DUE TO VASCULAR DEVICE, IMPLANT, AND GRAFT, SUBCLAVIAN VEIN	NA	NA	NA	NA	0	1386	996.62 2
ICD9CM	LEGALLY INDUCED ABORTION, WITHOUT MENTION OF COMPLICATION, COMPLETE, THERAPEUTIC	NA	NA	NA	NA	5.87e-05	1028	635.92 1
ICD9CM	LEGAL ABORTION WITHOUT MENTION OF COMPLICATION, COMPLETE, ELECTIVE,TERMINATED ELSEWHERE	NA	NA	NA	NA	0.000269266	875	635.92 2
ICD9CM	EXTRINSIC ASTHMA WITH STATUS ASTHMATICUS, MILD PERSISTENT	NA	NA	NA	NA	3.97e-06	1210	493.01 2
ICD9CM	TOBACCO CESSATION COUNSELING	NA	NA	NA	NA	0.587711	183	V65.49 4
ICD9CM	INTRINSIC ASTHMA, UNSPECIFIED, SEVERE	NA	NA	NA	NA	5.67e-05	1032	493.10 4
ICD9CM	OTHER EXAMINATION OF EARS AND HEARING, OTOSCOPIC EXAM NOT PERFORMED	NA	NA	NA	NA	1.76747	94	V72.19 2
ICD9CM	EXTRINSIC ASTHMA WITH (ACUTE) EXACERBATION, UNSPECIFIED	NA	NA	NA	NA	0.000372238	829	493.02 0
ICD9CM	PERSONAL HISTORY OF TRAUMATIC BRAIN INJURY (TBI),GLOBAL WAR ON TERRORISM (GWOT) RELATED,HIGHEST LEVEL OF SEVERITY MILD (GLASGOW COMA SCALE 13-15),LOC<1HR,POST TRAUMA AMNESIA<24HR	NA	NA	NA	NA	2.27e-06	1240	V15.59 2
ICD9CM	ASTHMA, UNSPECIFIED, MODERATE	NA	NA	NA	NA	0.0599326	368	493.90 3
ICD9CM	INTRINSIC ASTHMA, UNSPECIFIED	NA	NA	NA	NA	0	1386	493.10 0
ICD9CM	INTRINSIC ASTHMA WITH (ACUTE) EXACERBATION, MILD PERSISTENT	NA	NA	NA	NA	7.03e-05	1014	493.12 2
ICD10CM	SCREENING FOR TRAUMATIC BRAIN INJURY (TBI), NOT PERFORMED DUE TO REASON OTHER THAN EXISTING TBI DIAGNOSIS	NA	NA	NA	NA	0	1386	DOD0125
ICD9CM	UNSPECIFIED VIRAL HEPATITIS C WITHOUT HEPATIC COMA, LAB TEST UNREPORTED/NEGATIVE	NA	NA	NA	NA	0.00141441	670	070.70 1
ICD9CM	SPECIAL SCREENING, OTHER EYE CONDITION, NOT INCLUDING DIABETIC EYE CHECK	NA	NA	NA	NA	0.122414	322	V80.2 0
ICD9CM	ACQUIRED ABSENCE OF LEFT BREAST AND NIPPLE	NA	NA	NA	NA	3.66e-05	1065	V45.71 1
ICD9CM	OTHER UNKNOWN AND UNSPECIFIED CAUSES OF MORBIDITY AND MORTALITY, PGW FAMILY MEMBER	NA	NA	NA	NA	0.000610281	776	799.9 2
ICD9CM	LEGAL ABORTION, COMPLICATED BY GENITAL TRACT AND PELVIC INFECTION, ELECTIVE, TERMINATED ELSEWHERE	NA	NA	NA	NA	0	1386	635.00 2
ICD9CM	ASTHMA, UNSPECIFIED, WITH STATUS ASTHMATICUS, MILD PERSISTENT	NA	NA	NA	NA	0	1386	493.91 2
ICD9CM	VIRAL HEPATITIS A WITH HEPATIC COMA, LAB TEST CONFIRMED	NA	NA	NA	NA	4.53e-08	1350	070.0 0
Demographics	DoD Sex	NA	NA	NA	NA	1.72635	96	NA
ICD9CM	LEGALLY INDUCED ABORTION, WITHOUT MENTION OF COMPLICATION, UNSPECIFIED STAGE, THERAPEUTIC	NA	NA	NA	NA	0	1386	635.90 1
ICD9CM	OBSERVATION FOLLOWING OTHER INFLICTED INJURY, HEAD INJURY RULED OUT, SUSPECTED CONDITION NOT FOUND	NA	NA	NA	NA	2.18244	81	V71.6 0
ICD9CM	COUGH VARIANT ASTHMA, SEVERE	NA	NA	NA	NA	2.41e-06	1234	493.82 4
ICD9CM	LEGALLY INDUCED ABORTION, WITH OTHER SPECIFIED COMPLICATIONS, UNSPECIFIED STAGE, ELECTIVE	NA	NA	NA	NA	0.000105187	972	635.70 0
ICD9CM	OCCUPATIONAL STRESS EDUCATION	NA	NA	NA	NA	0.049533	377	V65.49 7
ICD9CM	CHRONIC OBSTRUCTIVE ASTHMA, WITH (ACUTE) EXACERBATION, MILD PERSISTENT	NA	NA	NA	NA	0	1386	493.22 2
ICD9CM	VIRAL HEPATITIS A WITHOUT MENTION OF HEPATIC COMA, LAB TEST CONFIRMED	NA	NA	NA	NA	3.9e-05	1063	070.1 0
ICD9CM	UNSPECIFIED VIRAL HEPATITIS C WITHOUT HEPATIC COMA, LAB TEST CONFIRMED	NA	NA	NA	NA	0.012683	433	070.70 0
ICD9CM	EXTRINSIC ASTHMA, UNSPECIFIED, MILD PERSISTENT	NA	NA	NA	NA	0.000842105	733	493.00 2
ICD9CM	CHRONIC OBSTRUCTIVE ASTHMA, WITH (ACUTE) EXACERBATION, MODERATE	NA	NA	NA	NA	0	1386	493.22 3
ICD9CM	EXERCISE INDUCED BRONCHOSPASM, UNSPECIFIED	NA	NA	NA	NA	0.00436895	532	493.81 0
ICD9CM	PERSONAL HISTORY OF TRAUMATIC BRAIN INJURY (TBI),GLOBAL WAR ON TERRORISM (GWOT) RELATED,PENETRATING INTRACRANIAL WOUND (NO LEVEL OF SEVERITY ASSIGNED)	NA	NA	NA	NA	0	1386	V15.59 5
ICD9CM	SPECIAL SCREENING, OTHER EYE CONDITION ONLY, INCLUDING DIABETIC EYE CHECK	NA	NA	NA	NA	0.00214704	611	V80.2 1
ICD9CM	VIRAL HEPATITIS B WITHOUT MENTION OF HEPATIC COMA, CHRONIC, WITHOUT MENTION OF HEPATITIS DELTA, LAB TEST UNREPORTED/NEGATIVE	NA	NA	NA	NA	0.00496267	517	070.32 1
ICD9CM	SUBSTANCE ABUSE COUNSELING	NA	NA	NA	NA	3.52497	40	V65.42 1
